# Supplementary material for: Large scale clustering of protein sequences with FORCE -A layout based heuristic for weighted cluster editing
Source: BMC Bioinformatics. 2007 Oct 17;8:396. doi: 10.1186/1471-2105-8-396 (PMC2147039; doi:10.1186/1471-2105-8-396)
Supplement: Additional file 3 — Graphical clustering summary. This zipped file contains images summarizing the FORCE clustering results for the two similarity functions BeH and SoH, and all four datasets, similar to our Figure 1. We used MATLAB scripts provided by Paccanaro [7] to create these images. [file 1471-2105-8-396-S3.zip]

Archive with 8 entries (8 files):
- ASTRAL95_1_171_SoH.jpg
- ASTRAL95_2_161_BeH.jpg
- ASTRAL95_2_161_SoH.jpg
- ASTRAL95_2_171_BeH.jpg
- ASTRAL95_2_171_SoH.jpg
- ASTRAL95_1_161_BeH.jpg
- ASTRAL95_1_161_SoH.jpg
- ASTRAL95_1_171_BeH.jpg
