# Supplementary material for: Large scale clustering of protein sequences with FORCE -A layout based heuristic for weighted cluster editing
Source: BMC Bioinformatics. 2007 Oct 17;8:396. doi: 10.1186/1471-2105-8-396 (PMC2147039; doi:10.1186/1471-2105-8-396)
Supplement: Additional file 4 — Quality evaluation for different scoring themes and datasets. This file is tab-delimited and stores F-measures for a wide range of thresholds and coverage factors, for all used datasets and similarity functions. column 1: F-measure, column 2: coverage factor f, column 3: threshold, column 4: dataset/similarity function. [file 1471-2105-8-396-S4.txt]

0.91106987	18	-3	ASTRAL95_1_v171_SoH
0.89864534	15	-3.4	ASTRAL95_1_v171_BeH
0.8962836	17	-3	ASTRAL95_1_v171_BeH
0.8952308	15	-3.2	ASTRAL95_2_v171_SoH
0.88775617	20	-3.4	ASTRAL95_1_v171_BeH
0.88685834	13	-4	ASTRAL95_1_v171_BeH
0.88537437	14	-2.4	ASTRAL95_2_v161_BeH
0.88498634	12	-3.6	ASTRAL95_1_v171_BeH
0.88236296	20	-3.2	ASTRAL95_1_v171_BeH
0.8813028	17	-2.6	ASTRAL95_1_v171_SoH
0.8800167	19	-1.8	ASTRAL95_2_v161_BeH
0.87956506	16	-2.8	ASTRAL95_1_v171_SoH
0.87901604	17	-2.4	ASTRAL95_2_v171_SoH
0.87777734	11	-3	ASTRAL95_2_v171_SoH
0.877641	16	-3.2	ASTRAL95_1_v171_BeH
0.87755466	19	-1.6	ASTRAL95_2_v161_SoH
0.87714684	13	-3	ASTRAL95_1_v171_BeH
0.8770716	18	-1.8	ASTRAL95_2_v161_SoH
0.8765601	16	-3.2	ASTRAL95_1_v171_SoH
0.8762442	20	-1.8	ASTRAL95_2_v161_BeH
0.8754059	8	-4.2	ASTRAL95_1_v171_SoH
0.8748095	6	-4	ASTRAL95_1_v171_BeH
0.87417483	18	-3.8	ASTRAL95_1_v171_BeH
0.87412006	20	-4	ASTRAL95_1_v171_BeH
0.87366056	14	-2	ASTRAL95_2_v161_SoH
0.8735766	19	-3.8	ASTRAL95_1_v171_BeH
0.8734452	15	-1.6	ASTRAL95_2_v161_SoH
0.8730231	18	-2.2	ASTRAL95_2_v161_BeH
0.87295383	15	-3.2	ASTRAL95_1_v171_BeH
0.87295383	16	-3	ASTRAL95_1_v171_SoH
0.87282914	18	-2.8	ASTRAL95_2_v171_SoH
0.8721515	12	-4	ASTRAL95_1_v171_SoH
0.87203145	7	-4	ASTRAL95_1_v171_BeH
0.8719681	19	-3.6	ASTRAL95_1_v171_BeH
0.8715163	4	-4	ASTRAL95_1_v171_SoH
0.8705447	15	-2.8	ASTRAL95_1_v171_SoH
0.8704222	10	-4	ASTRAL95_1_v171_BeH
0.8697498	13	-3.2	ASTRAL95_1_v171_SoH
0.86967397	7	-3.6	ASTRAL95_1_v171_BeH
0.86966145	10	-3.6	ASTRAL95_1_v171_SoH
0.8686825	16	-2.6	ASTRAL95_1_v171_SoH
0.8680474	8	-3.4	ASTRAL95_1_v171_SoH
0.86756665	14	-4	ASTRAL95_1_v171_BeH
0.86711997	14	-3.4	ASTRAL95_1_v171_BeH
0.86663705	18	-2	ASTRAL95_2_v161_BeH
0.8664042	5	-3.6	ASTRAL95_1_v171_SoH
0.8663112	18	-2.8	ASTRAL95_1_v171_SoH
0.86610556	13	-3.2	ASTRAL95_2_v171_SoH
0.8658826	19	-1.8	ASTRAL95_1_v171_SoH
0.8654458	11	-3	ASTRAL95_1_v171_SoH
0.86469996	14	-2.8	ASTRAL95_1_v171_SoH
0.8646993	3	-4.2	ASTRAL95_1_v171_BeH
0.86458087	14	-2.8	ASTRAL95_1_v171_BeH
0.86458087	16	-2.8	ASTRAL95_1_v171_BeH
0.86458087	19	-2.2	ASTRAL95_1_v171_SoH
0.8636155	10	-2.8	ASTRAL95_1_v171_SoH
0.8630666	6	-3.8	ASTRAL95_1_v171_BeH
0.86226207	5	-3.8	ASTRAL95_1_v171_BeH
0.86226207	12	-3.4	ASTRAL95_1_v171_BeH
0.86226207	5	-3.8	ASTRAL95_1_v171_SoH
0.86203676	16	-2.6	ASTRAL95_1_v171_BeH
0.86203676	14	-2.6	ASTRAL95_1_v171_SoH
0.8618255	14	-1.6	ASTRAL95_2_v171_SoH
0.8615169	14	-4.2	ASTRAL95_1_v171_BeH
0.86112595	15	-2.6	ASTRAL95_1_v171_BeH
0.86112595	13	-2.6	ASTRAL95_1_v171_SoH
0.86112595	14	-2.4	ASTRAL95_1_v171_SoH
0.86112595	15	-2.4	ASTRAL95_1_v171_SoH
0.86066973	17	-2.2	ASTRAL95_2_v161_SoH
0.8606355	6	-3.6	ASTRAL95_1_v171_SoH
0.86025447	16	-2.4	ASTRAL95_1_v171_BeH
0.86020565	15	-2.4	ASTRAL95_1_v171_BeH
0.86017	2	-3.8	ASTRAL95_1_v171_BeH
0.85993516	18	-2.2	ASTRAL95_2_v171_SoH
0.8596614	8	-3.4	ASTRAL95_1_v171_BeH
0.8596036	5	-3.4	ASTRAL95_1_v171_SoH
0.85957736	10	-3.2	ASTRAL95_1_v171_BeH
0.8595418	7	-3.2	ASTRAL95_1_v171_SoH
0.85919034	15	-2.2	ASTRAL95_1_v171_BeH
0.8588267	11	-3.2	ASTRAL95_1_v171_SoH
0.8586203	6	-3.2	ASTRAL95_2_v171_SoH
0.858426	14	-1.8	ASTRAL95_2_v171_SoH
0.8581391	1	-4	ASTRAL95_1_v171_BeH
0.8579508	7	-3.4	ASTRAL95_1_v171_BeH
0.8579508	8	-3.2	ASTRAL95_1_v171_SoH
0.85793215	7	-3.2	ASTRAL95_1_v171_BeH
0.85793215	8	-3	ASTRAL95_1_v171_BeH
0.85793215	6	-3.2	ASTRAL95_1_v171_SoH
0.85793215	7	-3	ASTRAL95_1_v171_SoH
0.85793215	8	-3	ASTRAL95_1_v171_SoH
0.85793215	9	-2.8	ASTRAL95_1_v171_SoH
0.85793215	11	-2.6	ASTRAL95_1_v171_SoH
0.8579152	5	-3.4	ASTRAL95_1_v171_BeH
0.8571371	8	-2.8	ASTRAL95_2_v171_SoH
0.8570859	12	-3	ASTRAL95_1_v171_BeH
0.8570764	18	-2.8	ASTRAL95_1_v171_BeH
0.8570606	9	-2.8	ASTRAL95_1_v171_BeH
0.8570606	10	-2.8	ASTRAL95_1_v171_BeH
0.8569468	8	-2.8	ASTRAL95_1_v171_SoH
0.856839	17	-2.8	ASTRAL95_1_v171_BeH
0.856788	6	-3.2	ASTRAL95_1_v171_BeH
0.85671735	18	-2.6	ASTRAL95_1_v171_BeH
0.8564863	3	-4	ASTRAL95_1_v171_BeH
0.8564004	16	-1.8	ASTRAL95_2_v171_SoH
0.8563352	4	-3.6	ASTRAL95_1_v171_BeH
0.85628873	12	-3	ASTRAL95_1_v171_SoH
0.8561825	13	-2.4	ASTRAL95_1_v171_BeH
0.8561825	12	-2.4	ASTRAL95_1_v171_SoH
0.8560116	0	-4	ASTRAL95_1_v171_SoH
0.8559165	7	-3	ASTRAL95_1_v171_BeH
0.8554426	14	-2.6	ASTRAL95_1_v171_BeH
0.8554426	9	-3	ASTRAL95_1_v171_SoH
0.855326	13	-2.6	ASTRAL95_2_v171_BeH
0.85522205	20	-1.8	ASTRAL95_1_v171_SoH
0.8550883	20	-2.8	ASTRAL95_1_v171_BeH
0.8550763	15	-2	ASTRAL95_2_v171_BeH
0.85503525	13	-3.4	ASTRAL95_1_v171_BeH
0.8546118	8	-3.2	ASTRAL95_1_v171_BeH
0.85281676	6	-2.6	ASTRAL95_2_v161_SoH
0.85267407	0	-4	ASTRAL95_1_v171_BeH
0.8526029	17	-1.6	ASTRAL95_2_v161_SoH
0.8522952	12	-2.6	ASTRAL95_2_v171_SoH
0.8521651	12	-2.6	ASTRAL95_2_v171_BeH
0.8521244	8	-2.6	ASTRAL95_2_v161_SoH
0.852105	13	-2.8	ASTRAL95_1_v171_BeH
0.85105664	17	-2	ASTRAL95_2_v161_BeH
0.8509454	18	-2.4	ASTRAL95_1_v171_SoH
0.85051125	14	-1.4	ASTRAL95_2_v161_SoH
0.8501599	7	-3.8	ASTRAL95_1_v171_SoH
0.85013163	13	-2.8	ASTRAL95_2_v171_SoH
0.8499778	17	-1.8	ASTRAL95_2_v171_BeH
0.84972596	11	-3.2	ASTRAL95_1_v171_BeH
0.84967387	14	-3.2	ASTRAL95_1_v171_BeH
0.84964305	15	-1.4	ASTRAL95_2_v161_SoH
0.849481	20	-2.2	ASTRAL95_2_v161_SoH
0.8494052	17	-2	ASTRAL95_2_v171_BeH
0.84916276	8	-2.4	ASTRAL95_2_v171_SoH
0.8490818	19	-2.4	ASTRAL95_2_v171_BeH
0.8490644	13	-1.6	ASTRAL95_2_v161_SoH
0.8488466	4	-2	ASTRAL95_2_v161_SoH
0.8483123	1	-3.6	ASTRAL95_1_v171_SoH
0.8481961	17	-2.6	ASTRAL95_1_v171_BeH
0.8481961	19	-2.6	ASTRAL95_1_v171_BeH
0.8480662	9	-3.8	ASTRAL95_1_v171_SoH
0.8476401	20	-1.6	ASTRAL95_2_v171_BeH
0.847327	5	-3.2	ASTRAL95_1_v171_BeH
0.847327	3	-3.4	ASTRAL95_1_v171_SoH
0.8472895	17	-1.6	ASTRAL95_2_v171_BeH
0.84705085	17	-1.6	ASTRAL95_1_v171_SoH
0.8470089	16	-1.4	ASTRAL95_2_v161_SoH
0.8467564	11	-1.8	ASTRAL95_2_v171_BeH
0.84663266	20	-2.4	ASTRAL95_1_v171_SoH
0.84642017	6	-3	ASTRAL95_1_v171_SoH
0.8463111	1	-3.8	ASTRAL95_1_v171_BeH
0.8462507	10	-3.2	ASTRAL95_1_v171_SoH
0.8457409	15	-2.2	ASTRAL95_2_v161_SoH
0.84566075	2	-3.6	ASTRAL95_1_v171_SoH
0.84532195	3	-3.4	ASTRAL95_1_v171_BeH
0.84528947	18	-2	ASTRAL95_2_v171_BeH
0.8451581	20	-2.2	ASTRAL95_1_v161_BeH
0.84508246	11	-2.4	ASTRAL95_2_v161_SoH
0.8449652	18	-1	ASTRAL95_2_v161_BeH
0.8449455	10	-2.6	ASTRAL95_2_v161_BeH
0.8448485	20	-1.6	ASTRAL95_2_v171_SoH
0.8447958	1	-3.6	ASTRAL95_1_v171_BeH
0.84476125	18	-1.8	ASTRAL95_2_v171_BeH
0.84470695	10	-3.4	ASTRAL95_1_v171_SoH
0.8446054	11	-2	ASTRAL95_2_v171_BeH
0.8444151	4	-3.2	ASTRAL95_1_v171_BeH
0.8444151	4	-3.2	ASTRAL95_1_v171_SoH
0.8441766	17	-2.4	ASTRAL95_1_v171_SoH
0.8441266	16	-3	ASTRAL95_1_v171_BeH
0.843905	14	-1.8	ASTRAL95_2_v161_BeH
0.84383106	19	-2.2	ASTRAL95_1_v161_BeH
0.8437622	12	-1.8	ASTRAL95_2_v161_BeH
0.8434875	2	-3.8	ASTRAL95_1_v171_SoH
0.8432728	20	-1.4	ASTRAL95_2_v171_SoH
0.8432369	11	-3.4	ASTRAL95_1_v171_BeH
0.8431833	14	-3	ASTRAL95_1_v171_BeH
0.8430357	19	-1.8	ASTRAL95_2_v171_BeH
0.8429037	3	-3.2	ASTRAL95_1_v171_SoH
0.8428845	7	-2.2	ASTRAL95_2_v161_SoH
0.8428061	16	-1.2	ASTRAL95_2_v161_BeH
0.84277815	15	-2.4	ASTRAL95_2_v171_BeH
0.84243727	12	-2.2	ASTRAL95_2_v171_SoH
0.84228444	19	-1	ASTRAL95_2_v161_SoH
0.8420614	12	-3.4	ASTRAL95_1_v171_SoH
0.8418381	7	-2.8	ASTRAL95_2_v171_BeH
0.8415284	18	-1.8	ASTRAL95_2_v171_SoH
0.8412037	2	-3.6	ASTRAL95_1_v171_BeH
0.8409651	12	-1.6	ASTRAL95_2_v161_SoH
0.84090626	13	-2.2	ASTRAL95_2_v171_SoH
0.84082276	9	-2.8	ASTRAL95_2_v161_SoH
0.84075993	15	-1.4	ASTRAL95_2_v161_BeH
0.84075993	17	-1.2	ASTRAL95_2_v161_BeH
0.8406173	17	-1.8	ASTRAL95_2_v161_BeH
0.8403035	12	-3.2	ASTRAL95_1_v171_BeH
0.840248	5	-4	ASTRAL95_1_v171_SoH
0.84012264	9	-2.4	ASTRAL95_2_v161_BeH
0.8400855	13	-3.2	ASTRAL95_1_v171_BeH
0.84005564	20	-2	ASTRAL95_2_v171_BeH
0.8398524	15	-2	ASTRAL95_1_v171_SoH
0.83968174	19	-3.2	ASTRAL95_1_v171_BeH
0.8395268	18	-1.6	ASTRAL95_2_v171_SoH
0.8394301	8	-3.6	ASTRAL95_1_v171_BeH
0.83935076	7	-3.8	ASTRAL95_1_v171_BeH
0.8393022	10	-2.4	ASTRAL95_2_v171_BeH
0.8391387	13	-2.6	ASTRAL95_2_v161_BeH
0.8386449	16	-2	ASTRAL95_2_v171_BeH
0.8383871	18	-0.8	ASTRAL95_2_v161_SoH
0.8383871	19	-0.8	ASTRAL95_2_v161_SoH
0.8383057	20	-1.2	ASTRAL95_2_v171_BeH
0.83812886	4	-3	ASTRAL95_1_v171_SoH
0.8381199	9	-2.4	ASTRAL95_1_v171_SoH
0.83804154	18	-2.4	ASTRAL95_2_v171_BeH
0.8377416	8	-3	ASTRAL95_2_v171_BeH
0.8377174	13	-3	ASTRAL95_2_v171_SoH
0.83754575	17	-2	ASTRAL95_2_v171_SoH
0.8373438	12	-1.6	ASTRAL95_2_v161_BeH
0.8373065	2	-3.4	ASTRAL95_1_v171_BeH
0.8371808	13	-1.4	ASTRAL95_2_v161_SoH
0.8371808	14	-1.2	ASTRAL95_2_v161_SoH
0.83657235	10	-2.4	ASTRAL95_2_v161_SoH
0.83644885	13	-2.8	ASTRAL95_1_v161_BeH
0.83609796	19	-2.4	ASTRAL95_1_v171_BeH
0.83595735	20	-2	ASTRAL95_2_v171_SoH
0.83593297	18	-3.8	ASTRAL95_1_v171_SoH
0.8357504	12	-1.8	ASTRAL95_2_v161_SoH
0.83527064	13	-2.8	ASTRAL95_2_v161_BeH
0.8351847	15	-1.2	ASTRAL95_2_v161_BeH
0.8351206	15	-2	ASTRAL95_2_v161_BeH
0.8350484	13	-1.6	ASTRAL95_2_v161_BeH
0.8349025	19	-1.4	ASTRAL95_1_v171_SoH
0.8348371	13	-2.4	ASTRAL95_2_v171_BeH
0.83478665	6	-1.8	ASTRAL95_2_v161_BeH
0.834758	17	-1.2	ASTRAL95_2_v161_SoH
0.83469635	20	-1	ASTRAL95_2_v161_SoH
0.8343167	6	-1.8	ASTRAL95_2_v161_SoH
0.83429015	1	-4.2	ASTRAL95_1_v171_BeH
0.8341487	15	-2.8	ASTRAL95_1_v171_BeH
0.8341487	15	-2.6	ASTRAL95_1_v171_SoH
0.83410096	15	-1.6	ASTRAL95_2_v161_BeH
0.83409977	19	-2.2	ASTRAL95_2_v161_BeH
0.8339443	17	-2.6	ASTRAL95_2_v161_BeH
0.83381635	0	-3.2	ASTRAL95_2_v161_BeH
0.8338034	18	-1	ASTRAL95_2_v161_SoH
0.8337359	20	-1.4	ASTRAL95_2_v171_BeH
0.8336407	8	-1.8	ASTRAL95_2_v161_SoH
0.8336401	16	-1.2	ASTRAL95_2_v161_SoH
0.8336363	2	-3.4	ASTRAL95_1_v171_SoH
0.83350873	7	-2.6	ASTRAL95_2_v161_BeH
0.8334983	14	-1.2	ASTRAL95_2_v161_BeH
0.8334563	17	-1	ASTRAL95_2_v161_SoH
0.8334563	19	-0.6	ASTRAL95_2_v161_SoH
0.833342	9	-1.6	ASTRAL95_2_v161_SoH
0.8332479	16	-2.4	ASTRAL95_1_v171_SoH
0.83320814	19	-1.4	ASTRAL95_2_v171_SoH
0.8330696	9	-3.8	ASTRAL95_1_v171_BeH
0.8330342	13	-2.4	ASTRAL95_1_v171_SoH
0.83278006	16	-1.6	ASTRAL95_1_v171_SoH
0.83270794	8	-2.4	ASTRAL95_2_v171_BeH
0.83246297	12	-2.4	ASTRAL95_2_v171_SoH
0.83237636	19	-2	ASTRAL95_1_v171_SoH
0.8323413	19	-1	ASTRAL95_2_v161_BeH
0.8323371	18	-2.4	ASTRAL95_1_v171_BeH
0.8322914	20	-2.4	ASTRAL95_1_v171_BeH
0.8322143	16	-1	ASTRAL95_2_v171_SoH
0.8322108	12	-2.6	ASTRAL95_1_v171_BeH
0.83217824	15	-1.2	ASTRAL95_2_v161_SoH
0.83217824	20	-0.6	ASTRAL95_2_v161_SoH
0.8321073	9	-2.2	ASTRAL95_2_v171_SoH
0.8319854	14	-3.8	ASTRAL95_1_v171_SoH
0.83187735	14	-1.8	ASTRAL95_1_v171_SoH
0.83185023	11	-2.2	ASTRAL95_2_v171_SoH
0.831846	18	-2.6	ASTRAL95_1_v161_BeH
0.8318025	20	-0.8	ASTRAL95_2_v161_SoH
0.8316086	9	-2	ASTRAL95_2_v171_SoH
0.83153725	10	-2.2	ASTRAL95_2_v171_BeH
0.8314826	6	-3	ASTRAL95_2_v171_SoH
0.83146554	16	-2.2	ASTRAL95_1_v171_SoH
0.8314602	17	-1	ASTRAL95_2_v161_BeH
0.8314602	18	-0.8	ASTRAL95_2_v161_BeH
0.831459	4	-3.2	ASTRAL95_2_v161_SoH
0.8313326	14	-2.4	ASTRAL95_1_v171_BeH
0.8310955	15	-1.6	ASTRAL95_2_v171_SoH
0.8308813	17	-0.8	ASTRAL95_2_v161_SoH
0.83084834	17	-2.2	ASTRAL95_1_v171_SoH
0.8307725	10	-3.4	ASTRAL95_1_v171_BeH
0.83070534	4	-3.4	ASTRAL95_1_v171_BeH
0.83061385	20	-1.2	ASTRAL95_2_v171_SoH
0.83054465	15	-2.2	ASTRAL95_1_v171_SoH
0.83018214	19	-0.8	ASTRAL95_2_v161_BeH
0.83018214	20	-0.6	ASTRAL95_2_v161_BeH
0.83001065	19	-0.8	ASTRAL95_2_v171_SoH
0.8298325	20	-1.8	ASTRAL95_1_v161_SoH
0.8298283	2	-4.2	ASTRAL95_1_v171_BeH
0.8295635	9	-2.2	ASTRAL95_2_v161_SoH
0.82955873	18	-1.8	ASTRAL95_1_v171_SoH
0.82955617	20	-1.8	ASTRAL95_1_v171_BeH
0.82954645	12	-1.8	ASTRAL95_2_v171_SoH
0.82952535	18	-2.2	ASTRAL95_1_v171_SoH
0.82942826	20	-1.2	ASTRAL95_1_v171_BeH
0.82929516	14	-2.4	ASTRAL95_2_v171_BeH
0.8291433	11	-2.8	ASTRAL95_1_v171_BeH
0.8288705	19	-3.2	ASTRAL95_1_v171_SoH
0.8288296	13	-2.4	ASTRAL95_2_v171_SoH
0.82882327	20	-2	ASTRAL95_1_v171_SoH
0.82878226	18	-1.4	ASTRAL95_2_v171_SoH
0.82871735	16	-1	ASTRAL95_2_v161_SoH
0.8286563	11	-1.4	ASTRAL95_2_v161_SoH
0.82863665	4	-2.6	ASTRAL95_2_v161_BeH
0.8285495	16	-1.8	ASTRAL95_2_v171_BeH
0.82846373	20	-1	ASTRAL95_2_v171_BeH
0.82846177	16	-0.2	ASTRAL95_2_v161_SoH
0.82831985	9	-3	ASTRAL95_1_v171_BeH
0.8283065	6	-3.4	ASTRAL95_1_v171_BeH
0.8280675	17	-2.2	ASTRAL95_1_v171_BeH
0.8279991	5	-3.2	ASTRAL95_1_v171_SoH
0.82789004	17	-2	ASTRAL95_1_v171_SoH
0.8278317	20	-2	ASTRAL95_2_v161_BeH
0.82766324	19	-1.6	ASTRAL95_1_v171_SoH
0.82764447	19	-1.8	ASTRAL95_1_v171_BeH
0.8275736	19	-1.8	ASTRAL95_2_v161_SoH
0.8274831	13	-2.6	ASTRAL95_1_v171_BeH
0.8274596	7	-3.2	ASTRAL95_2_v171_BeH
0.8273936	11	-2.6	ASTRAL95_1_v171_BeH
0.8273936	10	-2.6	ASTRAL95_1_v171_SoH
0.82731396	9	-2.6	ASTRAL95_2_v171_BeH
0.8272612	13	-2	ASTRAL95_2_v171_SoH
0.8272224	20	-2	ASTRAL95_1_v161_SoH
0.8272073	11	-1.4	ASTRAL95_2_v161_BeH
0.8272059	10	-2	ASTRAL95_2_v171_SoH
0.8269572	18	-1.6	ASTRAL95_2_v161_SoH
0.82693475	11	-3	ASTRAL95_1_v171_BeH
0.8267289	19	-2.2	ASTRAL95_1_v171_BeH
0.8266537	17	-2.4	ASTRAL95_1_v171_BeH
0.8266537	11	-2.8	ASTRAL95_1_v171_SoH
0.8266537	12	-2.8	ASTRAL95_1_v171_SoH
0.8266537	12	-2.6	ASTRAL95_1_v171_SoH
0.82640135	19	-2	ASTRAL95_1_v171_BeH
0.826333	16	-1.6	ASTRAL95_1_v171_BeH
0.8262962	12	-2.4	ASTRAL95_2_v171_BeH
0.82619715	14	-3	ASTRAL95_1_v161_BeH
0.8260761	14	-1.4	ASTRAL95_2_v161_BeH
0.82592785	17	-2.2	ASTRAL95_2_v171_BeH
0.8258976	18	-1.4	ASTRAL95_1_v171_SoH
0.8258784	10	-3	ASTRAL95_1_v171_BeH
0.8258252	16	-1.8	ASTRAL95_1_v171_SoH
0.8257334	16	-2.2	ASTRAL95_1_v171_BeH
0.8256868	18	-2.2	ASTRAL95_1_v171_BeH
0.82550144	12	-2.4	ASTRAL95_1_v171_BeH
0.82550144	14	-2.2	ASTRAL95_1_v171_BeH
0.82550144	9	-2.6	ASTRAL95_1_v171_SoH
0.82550144	11	-2.4	ASTRAL95_1_v171_SoH
0.82550144	12	-2.2	ASTRAL95_1_v171_SoH
0.82550144	13	-2.2	ASTRAL95_1_v171_SoH
0.82534516	6	-2.2	ASTRAL95_2_v171_SoH
0.82528466	15	-2.2	ASTRAL95_2_v171_BeH
0.8252243	10	-2.2	ASTRAL95_2_v171_SoH
0.8251619	14	-3	ASTRAL95_1_v171_SoH
0.82513773	14	-1.6	ASTRAL95_2_v161_BeH
0.8251371	10	-1.6	ASTRAL95_2_v161_BeH
0.82504904	12	-2.8	ASTRAL95_1_v171_BeH
0.8248835	19	-1.2	ASTRAL95_1_v171_SoH
0.8248259	12	-2.2	ASTRAL95_2_v171_BeH
0.8246682	12	-2	ASTRAL95_2_v171_SoH
0.8246506	11	-3.8	ASTRAL95_1_v171_SoH
0.8245565	9	-3.4	ASTRAL95_1_v171_SoH
0.8245177	18	-1.4	ASTRAL95_2_v171_BeH
0.8244275	8	-3.6	ASTRAL95_1_v171_SoH
0.8244203	16	-1.6	ASTRAL95_2_v171_SoH
0.8244128	12	-3	ASTRAL95_2_v171_BeH
0.82435733	8	-2.8	ASTRAL95_1_v171_BeH
0.82435733	10	-2.6	ASTRAL95_1_v171_BeH
0.82435733	11	-2.4	ASTRAL95_1_v171_BeH
0.82435733	13	-2.2	ASTRAL95_1_v171_BeH
0.8243544	16	-2.6	ASTRAL95_1_v161_BeH
0.82425797	9	-3.2	ASTRAL95_1_v171_BeH
0.82424265	11	-2	ASTRAL95_2_v161_BeH
0.8242308	3	-3.8	ASTRAL95_1_v171_BeH
0.8242148	16	-3.8	ASTRAL95_1_v171_BeH
0.8239962	5	-3.6	ASTRAL95_1_v171_BeH
0.8239142	17	-4	ASTRAL95_1_v171_BeH
0.82381934	11	-3.8	ASTRAL95_1_v171_BeH
0.8238084	17	-2	ASTRAL95_1_v171_BeH
0.823725	13	-2	ASTRAL95_1_v171_SoH
0.8234733	10	-2.8	ASTRAL95_1_v161_SoH
0.82339877	19	-1.2	ASTRAL95_2_v171_SoH
0.82332546	16	-2.8	ASTRAL95_1_v161_SoH
0.8230764	12	-1.6	ASTRAL95_2_v171_BeH
0.82304496	20	-1.4	ASTRAL95_1_v171_SoH
0.82277745	14	-2	ASTRAL95_2_v171_BeH
0.8226907	15	-1.8	ASTRAL95_2_v171_BeH
0.8226456	9	-1.8	ASTRAL95_2_v171_BeH
0.82262063	15	-1.8	ASTRAL95_2_v171_SoH
0.8225108	17	-2.6	ASTRAL95_1_v161_BeH
0.8224871	14	-2.2	ASTRAL95_2_v171_BeH
0.8224808	18	-1.2	ASTRAL95_2_v161_SoH
0.822403	11	-2	ASTRAL95_2_v171_SoH
0.8224	8	-1.8	ASTRAL95_2_v161_BeH
0.82238615	6	-2.8	ASTRAL95_1_v171_BeH
0.82238615	7	-2.8	ASTRAL95_1_v171_BeH
0.8223523	7	-2.8	ASTRAL95_1_v171_SoH
0.8223358	10	-4	ASTRAL95_1_v171_SoH
0.8222739	11	-2.4	ASTRAL95_2_v171_SoH
0.8222291	20	-2	ASTRAL95_1_v171_BeH
0.8221105	18	-0.6	ASTRAL95_2_v171_SoH
0.8221036	19	-1.6	ASTRAL95_1_v171_BeH
0.82209414	13	-1.8	ASTRAL95_2_v171_SoH
0.8220062	7	-2.6	ASTRAL95_2_v171_SoH
0.8219211	17	-1.8	ASTRAL95_1_v171_BeH
0.8219211	17	-1.4	ASTRAL95_1_v171_SoH
0.8218569	12	-2	ASTRAL95_2_v171_BeH
0.8217264	18	-1.6	ASTRAL95_2_v171_BeH
0.8215913	20	-1	ASTRAL95_2_v171_SoH
0.82133216	10	-2.4	ASTRAL95_1_v171_SoH
0.8213237	20	-1.6	ASTRAL95_1_v171_SoH
0.82125926	6	-3	ASTRAL95_1_v171_BeH
0.82125926	5	-3	ASTRAL95_1_v171_SoH
0.8212141	8	-2.4	ASTRAL95_2_v161_BeH
0.8211117	17	-1.4	ASTRAL95_2_v171_SoH
0.821067	6	-2	ASTRAL95_2_v161_SoH
0.8210405	10	-1.4	ASTRAL95_2_v161_SoH
0.8210203	7	-2.6	ASTRAL95_2_v161_SoH
0.8210086	18	-1.8	ASTRAL95_1_v171_BeH
0.8210086	14	-2	ASTRAL95_1_v171_SoH
0.8206136	4	-3.8	ASTRAL95_1_v171_BeH
0.8206088	12	-2.6	ASTRAL95_1_v161_SoH
0.8205142	8	-3	ASTRAL95_1_v161_BeH
0.8203054	16	-1.4	ASTRAL95_2_v161_BeH
0.82021594	0	-2.8	ASTRAL95_2_v161_BeH
0.82018036	9	-4.2	ASTRAL95_1_v171_BeH
0.82015467	19	-1.8	ASTRAL95_1_v161_SoH
0.8198903	16	-2.4	ASTRAL95_1_v161_SoH
0.8198614	0	-3.8	ASTRAL95_1_v171_BeH
0.81977135	6	-2.6	ASTRAL95_2_v161_BeH
0.81976163	11	-2.4	ASTRAL95_2_v171_BeH
0.81962335	6	-3	ASTRAL95_2_v161_SoH
0.819613	4	-3	ASTRAL95_1_v171_BeH
0.8195589	7	-3	ASTRAL95_1_v161_BeH
0.8195589	10	-2.8	ASTRAL95_1_v161_BeH
0.8195589	9	-2.8	ASTRAL95_1_v161_SoH
0.8195557	8	-2.6	ASTRAL95_1_v171_SoH
0.8195068	4	-3.6	ASTRAL95_1_v171_SoH
0.81949383	10	-2.6	ASTRAL95_2_v171_BeH
0.81948406	10	-1.6	ASTRAL95_2_v161_SoH
0.81944656	9	-2.8	ASTRAL95_1_v161_BeH
0.81944656	8	-2.8	ASTRAL95_1_v161_SoH
0.8194079	18	-2	ASTRAL95_1_v171_BeH
0.81936103	5	-3	ASTRAL95_1_v171_BeH
0.81936103	9	-2.6	ASTRAL95_1_v171_BeH
0.81936103	10	-2.4	ASTRAL95_1_v171_BeH
0.81936103	2	-3.2	ASTRAL95_1_v171_SoH
0.81936103	6	-2.8	ASTRAL95_1_v171_SoH
0.81913155	14	-1.6	ASTRAL95_2_v161_SoH
0.81906605	6	-4.2	ASTRAL95_1_v171_BeH
0.8190342	1	-3.4	ASTRAL95_1_v171_BeH
0.8190342	1	-3.4	ASTRAL95_1_v171_SoH
0.8186554	16	-2	ASTRAL95_1_v171_SoH
0.81860465	8	-2.6	ASTRAL95_1_v171_BeH
0.81860465	10	-2	ASTRAL95_1_v171_SoH
0.81849885	9	-3.6	ASTRAL95_1_v171_BeH
0.81849587	7	-2	ASTRAL95_2_v161_SoH
0.8182776	19	-2.4	ASTRAL95_1_v161_BeH
0.8182646	1	-2.6	ASTRAL95_2_v161_SoH
0.81822836	18	-1.6	ASTRAL95_1_v171_BeH
0.8182277	17	-1.6	ASTRAL95_2_v171_SoH
0.81820047	5	-3	ASTRAL95_2_v171_SoH
0.818187	4	-2	ASTRAL95_2_v161_BeH
0.81804603	17	-2.2	ASTRAL95_2_v171_SoH
0.81790257	13	-4.4	ASTRAL95_1_v171_BeH
0.8178411	7	-1.6	ASTRAL95_2_v171_SoH
0.8175845	7	-2.6	ASTRAL95_1_v171_BeH
0.81752527	11	-2.6	ASTRAL95_1_v161_SoH
0.81751144	11	-1	ASTRAL95_2_v161_SoH
0.81741005	2	-4	ASTRAL95_1_v171_SoH
0.81736094	20	-1.8	ASTRAL95_2_v161_SoH
0.81735533	1	-3.8	ASTRAL95_1_v171_SoH
0.817287	20	-1.6	ASTRAL95_1_v171_BeH
0.8172318	20	-1.2	ASTRAL95_1_v171_SoH
0.8171506	19	-1.2	ASTRAL95_1_v171_BeH
0.8171394	2	-3	ASTRAL95_2_v161_SoH
0.817124	16	-1.8	ASTRAL95_1_v161_BeH
0.81709135	4	-3.8	ASTRAL95_1_v171_SoH
0.81709105	1	-4.4	ASTRAL95_1_v171_BeH
0.81708425	17	-1.6	ASTRAL95_1_v171_BeH
0.81704533	20	-2.4	ASTRAL95_2_v171_BeH
0.81704324	4	-3.4	ASTRAL95_1_v171_SoH
0.8169205	3	-2.6	ASTRAL95_2_v161_SoH
0.81682813	19	-1.4	ASTRAL95_2_v171_BeH
0.8166272	13	-0.8	ASTRAL95_2_v171_SoH
0.8165774	16	-1.6	ASTRAL95_2_v171_BeH
0.8164865	20	-1.8	ASTRAL95_1_v161_BeH
0.8164722	10	-2.6	ASTRAL95_1_v161_SoH
0.816348	18	-1	ASTRAL95_2_v171_SoH
0.81634104	15	-2.2	ASTRAL95_1_v161_SoH
0.81633824	20	-1.4	ASTRAL95_1_v171_BeH
0.8163123	18	-1.2	ASTRAL95_1_v161_BeH
0.8163036	19	-2.6	ASTRAL95_1_v161_BeH
0.81618565	12	-2.6	ASTRAL95_2_v161_BeH
0.816158	19	-1.6	ASTRAL95_1_v161_SoH
0.81615376	13	-1.6	ASTRAL95_2_v171_SoH
0.81613547	6	-3.4	ASTRAL95_1_v171_SoH
0.81613547	10	-3	ASTRAL95_1_v171_SoH
0.81607676	9	-2.4	ASTRAL95_2_v171_SoH
0.81606793	5	-3	ASTRAL95_2_v171_BeH
0.81589407	14	-2.2	ASTRAL95_1_v171_SoH
0.8157564	7	-2	ASTRAL95_2_v161_BeH
0.815756	15	-1	ASTRAL95_2_v171_BeH
0.81566787	17	-1.4	ASTRAL95_2_v161_BeH
0.81557274	15	-0.6	ASTRAL95_2_v161_SoH
0.81557274	16	-0.4	ASTRAL95_2_v161_SoH
0.8155542	7	-2	ASTRAL95_2_v171_SoH
0.81548715	18	-2.4	ASTRAL95_1_v161_BeH
0.81538194	16	-1.8	ASTRAL95_1_v171_BeH
0.8153504	9	-2.4	ASTRAL95_2_v171_BeH
0.81518316	19	-1.2	ASTRAL95_1_v161_BeH
0.81514007	10	-1.4	ASTRAL95_2_v161_BeH
0.815118	15	-1.4	ASTRAL95_2_v171_SoH
0.8150873	18	-1.2	ASTRAL95_2_v171_BeH
0.81505036	17	-1.4	ASTRAL95_1_v171_BeH
0.81505036	8	-2.4	ASTRAL95_1_v171_SoH
0.81498337	15	-1.6	ASTRAL95_2_v171_BeH
0.8149718	14	-1.8	ASTRAL95_2_v171_BeH
0.8148682	8	-2.2	ASTRAL95_1_v171_BeH
0.8148682	7	-2.6	ASTRAL95_1_v171_SoH
0.81468797	0	-3.8	ASTRAL95_1_v171_SoH
0.8145926	12	-1.8	ASTRAL95_2_v171_BeH
0.8145303	20	-2.6	ASTRAL95_1_v171_SoH
0.81433344	18	-1.2	ASTRAL95_2_v171_SoH
0.814215	13	-2.4	ASTRAL95_1_v161_BeH
0.81392026	14	-3.2	ASTRAL95_1_v171_SoH
0.81373423	16	-1.2	ASTRAL95_2_v171_SoH
0.8135132	19	-0.4	ASTRAL95_2_v171_BeH
0.81347346	20	-1.6	ASTRAL95_1_v161_BeH
0.81338453	17	-1.6	ASTRAL95_2_v161_BeH
0.81324947	13	-1	ASTRAL95_2_v161_SoH
0.81324947	14	-0.8	ASTRAL95_2_v161_SoH
0.8132414	14	-2.2	ASTRAL95_1_v161_BeH
0.8130219	6	-2.6	ASTRAL95_1_v171_SoH
0.8130012	11	-2.2	ASTRAL95_2_v171_BeH
0.8128977	20	-0.8	ASTRAL95_2_v171_SoH
0.81264746	9	-2.4	ASTRAL95_1_v171_BeH
0.81247765	7	-2.8	ASTRAL95_1_v161_SoH
0.81247103	7	-2.8	ASTRAL95_1_v161_BeH
0.81247103	8	-2.8	ASTRAL95_1_v161_BeH
0.8123731	20	-0.8	ASTRAL95_2_v171_BeH
0.8123584	7	-2.6	ASTRAL95_1_v161_BeH
0.8123174	16	-3.4	ASTRAL95_2_v171_BeH
0.8121667	10	-1.8	ASTRAL95_1_v171_SoH
0.8120413	11	-2.8	ASTRAL95_1_v161_BeH
0.8119437	17	-0.2	ASTRAL95_2_v161_SoH
0.81179124	5	-3.2	ASTRAL95_2_v171_BeH
0.81167245	7	-2.6	ASTRAL95_2_v171_BeH
0.81161964	11	-2.2	ASTRAL95_1_v171_SoH
0.811466	15	-1.2	ASTRAL95_2_v171_SoH
0.8114424	12	-3.6	ASTRAL95_1_v171_SoH
0.8113545	14	-2.4	ASTRAL95_1_v161_SoH
0.8113211	15	-2.6	ASTRAL95_2_v171_SoH
0.811256	18	-1.6	ASTRAL95_1_v161_BeH
0.81114656	8	-2	ASTRAL95_1_v171_BeH
0.8111134	6	-3.2	ASTRAL95_2_v171_BeH
0.8110762	20	-0.6	ASTRAL95_2_v171_SoH
0.8109925	13	-1.8	ASTRAL95_2_v171_BeH
0.81097704	18	-0.8	ASTRAL95_2_v171_SoH
0.81093425	13	-2.6	ASTRAL95_1_v161_SoH
0.8109259	12	-2.2	ASTRAL95_1_v171_BeH
0.8109151	15	-2	ASTRAL95_1_v171_BeH
0.8108094	14	-1.6	ASTRAL95_2_v171_BeH
0.81053644	18	-1.8	ASTRAL95_1_v161_BeH
0.8104082	16	-1.4	ASTRAL95_2_v171_SoH
0.81040674	19	-1	ASTRAL95_2_v171_BeH
0.8103398	12	-2.6	ASTRAL95_1_v161_BeH
0.810326	14	-1.6	ASTRAL95_1_v171_SoH
0.81028455	17	-1.2	ASTRAL95_2_v171_SoH
0.8102638	13	-1.8	ASTRAL95_1_v161_SoH
0.8101772	8	-2.2	ASTRAL95_2_v161_BeH
0.8101463	20	-2.2	ASTRAL95_1_v171_BeH
0.81008935	5	-2.6	ASTRAL95_2_v161_SoH
0.80998284	12	-2	ASTRAL95_1_v171_SoH
0.80964845	11	-2.2	ASTRAL95_1_v171_BeH
0.80945814	13	-1	ASTRAL95_2_v161_BeH
0.8094551	11	-2.4	ASTRAL95_1_v161_SoH
0.80932516	12	-1	ASTRAL95_2_v161_BeH
0.8093018	12	-2.4	ASTRAL95_1_v161_BeH
0.8092381	6	-2.8	ASTRAL95_1_v161_BeH
0.8092185	2	-2	ASTRAL95_2_v161_BeH
0.80907017	7	-2.4	ASTRAL95_1_v171_SoH
0.80905044	10	-2	ASTRAL95_1_v161_SoH
0.80902296	6	-2.4	ASTRAL95_2_v161_BeH
0.80871165	11	-1.6	ASTRAL95_2_v161_SoH
0.8085669	14	-2.4	ASTRAL95_1_v161_BeH
0.808243	16	-1.6	ASTRAL95_1_v161_BeH
0.80822206	20	-2.6	ASTRAL95_1_v171_BeH
0.8081214	7	-2.2	ASTRAL95_1_v171_SoH
0.8080634	17	-2.2	ASTRAL95_1_v161_SoH
0.8079204	5	-2.8	ASTRAL95_1_v161_BeH
0.8078989	3	-2.8	ASTRAL95_2_v161_BeH
0.80789113	2	-2.6	ASTRAL95_2_v161_SoH
0.8078454	15	-1.4	ASTRAL95_2_v171_BeH
0.8077216	16	-2.6	ASTRAL95_2_v161_BeH
0.80763185	12	-1.6	ASTRAL95_2_v171_SoH
0.80752945	16	-1.4	ASTRAL95_2_v171_BeH
0.80736244	19	-1.6	ASTRAL95_1_v161_BeH
0.8073428	11	-2.2	ASTRAL95_2_v161_SoH
0.8073404	12	-2.4	ASTRAL95_2_v161_BeH
0.8073123	4	-3	ASTRAL95_1_v161_SoH
0.8072096	17	-1.4	ASTRAL95_2_v161_SoH
0.8071935	12	-2.2	ASTRAL95_1_v161_BeH
0.8071935	14	-2	ASTRAL95_1_v161_BeH
0.8071935	15	-1.8	ASTRAL95_1_v161_BeH
0.8071935	10	-2.2	ASTRAL95_1_v161_SoH
0.80717945	14	-1.8	ASTRAL95_1_v161_BeH
0.80716765	19	-0.8	ASTRAL95_2_v171_BeH
0.80715	17	-1.4	ASTRAL95_1_v161_BeH
0.80706567	20	-0.4	ASTRAL95_2_v171_SoH
0.80677295	14	-1.4	ASTRAL95_2_v171_SoH
0.8067411	20	-1.4	ASTRAL95_2_v161_SoH
0.80664444	18	-2.4	ASTRAL95_1_v161_SoH
0.806639	19	-2.8	ASTRAL95_1_v171_BeH
0.8065951	13	-2	ASTRAL95_2_v171_BeH
0.806351	19	-1.8	ASTRAL95_1_v161_BeH
0.8062634	19	-4	ASTRAL95_1_v171_BeH
0.8062525	18	-1.2	ASTRAL95_1_v171_SoH
0.8062272	18	-1.4	ASTRAL95_1_v161_SoH
0.8062272	20	-1	ASTRAL95_1_v161_SoH
0.80620134	18	-1.4	ASTRAL95_1_v161_BeH
0.8061625	5	-2.6	ASTRAL95_1_v161_BeH
0.80608433	11	-3.6	ASTRAL95_1_v171_SoH
0.8059482	20	-2.2	ASTRAL95_1_v171_SoH
0.8058432	17	-1	ASTRAL95_2_v171_SoH
0.80564463	17	-1.4	ASTRAL95_2_v171_BeH
0.80561286	15	-2.4	ASTRAL95_2_v161_SoH
0.8055274	17	-1.2	ASTRAL95_2_v171_BeH
0.80551386	16	-2.2	ASTRAL95_1_v161_BeH
0.8055032	15	-2	ASTRAL95_1_v161_SoH
0.8052927	9	-3.4	ASTRAL95_1_v171_BeH
0.8052927	13	-2.8	ASTRAL95_1_v171_SoH
0.8052735	11	-2.2	ASTRAL95_1_v161_SoH
0.80511504	7	-2.6	ASTRAL95_1_v161_SoH
0.805113	15	-1.6	ASTRAL95_1_v161_SoH
0.8051035	9	-1	ASTRAL95_2_v161_BeH
0.8049923	9	-2.2	ASTRAL95_2_v171_BeH
0.8049188	9	-2.4	ASTRAL95_1_v161_BeH
0.8048239	19	-0.6	ASTRAL95_2_v171_SoH
0.8047177	19	-1	ASTRAL95_2_v171_SoH
0.80469346	15	-1.2	ASTRAL95_2_v171_BeH
0.80457234	17	-1	ASTRAL95_2_v171_BeH
0.8043007	10	-3.8	ASTRAL95_1_v171_BeH
0.80421394	17	-0.8	ASTRAL95_2_v171_BeH
0.8041805	19	-1.4	ASTRAL95_1_v161_SoH
0.80412287	17	-1.4	ASTRAL95_1_v161_SoH
0.80407417	15	-2	ASTRAL95_1_v161_BeH
0.80396783	6	-2.4	ASTRAL95_2_v161_SoH
0.80388635	18	-0.6	ASTRAL95_2_v161_SoH
0.8038741	18	-2	ASTRAL95_1_v171_SoH
0.80384034	20	-0.6	ASTRAL95_2_v171_BeH
0.80383605	14	-0.6	ASTRAL95_2_v171_BeH
0.80382884	18	-1.6	ASTRAL95_1_v171_SoH
0.8037797	18	-1.4	ASTRAL95_1_v171_BeH
0.8036558	15	-3	ASTRAL95_1_v171_BeH
0.8036432	12	-1.2	ASTRAL95_2_v161_BeH
0.8035551	17	-0.8	ASTRAL95_2_v171_SoH
0.8034705	14	-2	ASTRAL95_1_v171_BeH
0.80318725	19	-0.6	ASTRAL95_2_v161_BeH
0.8030921	18	-1.2	ASTRAL95_1_v161_SoH
0.80307233	17	-2.4	ASTRAL95_1_v161_BeH
0.80300474	14	-1.4	ASTRAL95_1_v161_SoH
0.8030041	13	-2.2	ASTRAL95_1_v161_BeH
0.8030041	16	-2	ASTRAL95_1_v161_BeH
0.8029184	15	-0.6	ASTRAL95_2_v161_BeH
0.8027814	20	-1	ASTRAL95_1_v171_SoH
0.80269843	15	-1.6	ASTRAL95_1_v171_SoH
0.8026936	20	-0.4	ASTRAL95_2_v171_BeH
0.8025623	10	-1.6	ASTRAL95_2_v171_SoH
0.8024921	8	-2.6	ASTRAL95_2_v171_BeH
0.8023611	4	-2.2	ASTRAL95_2_v171_BeH
0.802044	16	-0.8	ASTRAL95_2_v161_SoH
0.802044	17	-0.6	ASTRAL95_2_v161_SoH
0.802044	18	-0.4	ASTRAL95_2_v161_SoH
0.80203813	20	-1.4	ASTRAL95_1_v161_SoH
0.8019447	13	-1.6	ASTRAL95_2_v171_BeH
0.8019052	15	-1.4	ASTRAL95_1_v161_SoH
0.8018865	7	-2	ASTRAL95_1_v161_BeH
0.8018725	4	-2.8	ASTRAL95_1_v161_BeH
0.8016794	12	-3.2	ASTRAL95_1_v171_SoH
0.801489	9	-2.4	ASTRAL95_1_v161_SoH
0.8014407	13	-2.2	ASTRAL95_1_v161_SoH
0.8012779	20	-0.4	ASTRAL95_2_v161_SoH
0.8011783	20	-0.2	ASTRAL95_2_v171_SoH
0.80116963	8	-2	ASTRAL95_2_v161_SoH
0.80107737	15	-1.8	ASTRAL95_1_v171_BeH
0.8010288	17	-1.8	ASTRAL95_1_v161_BeH
0.80101424	4	-2.4	ASTRAL95_2_v161_BeH
0.800958	13	-1.8	ASTRAL95_1_v161_BeH
0.80085737	9	-1.6	ASTRAL95_1_v161_SoH
0.8008393	15	-1.8	ASTRAL95_1_v161_SoH
0.8007817	18	-1	ASTRAL95_2_v171_BeH
0.80071187	19	-1.6	ASTRAL95_2_v171_SoH
0.80070955	19	-0.4	ASTRAL95_2_v171_SoH
0.80060345	10	-3	ASTRAL95_2_v171_SoH
0.8005952	11	-1.4	ASTRAL95_2_v171_SoH
0.80055624	15	-0.4	ASTRAL95_2_v161_SoH
0.80044544	20	-3.6	ASTRAL95_1_v171_SoH
0.8003382	18	-0.8	ASTRAL95_1_v161_BeH
0.80031323	11	-3.6	ASTRAL95_2_v171_BeH
0.8001221	10	-2.4	ASTRAL95_1_v161_SoH
0.80008066	10	-2.2	ASTRAL95_1_v171_SoH
0.8000687	15	-1.8	ASTRAL95_1_v171_SoH
0.8000331	14	-2.2	ASTRAL95_1_v161_SoH
0.79999775	16	-1	ASTRAL95_2_v171_BeH
0.79998624	16	-1.6	ASTRAL95_1_v161_SoH
0.7998961	15	-1.4	ASTRAL95_1_v161_BeH
0.79983526	5	-2.4	ASTRAL95_2_v161_BeH
0.79983217	8	-1.6	ASTRAL95_2_v161_SoH
0.7998138	18	-0.8	ASTRAL95_2_v171_BeH
0.799794	4	-2.8	ASTRAL95_1_v161_SoH
0.79978776	9	-2	ASTRAL95_2_v161_SoH
0.79968286	16	-1.2	ASTRAL95_2_v171_BeH
0.7995691	4	-3.4	ASTRAL95_2_v161_SoH
0.79946613	10	-0.6	ASTRAL95_2_v161_BeH
0.79946613	11	-0.4	ASTRAL95_2_v161_BeH
0.79917246	13	-1.8	ASTRAL95_1_v171_BeH
0.7991346	12	-1.4	ASTRAL95_2_v171_BeH
0.79897213	13	-3	ASTRAL95_1_v171_SoH
0.79896194	13	-2	ASTRAL95_1_v161_SoH
0.7989517	5	-2.4	ASTRAL95_1_v161_SoH
0.7989458	7	-1.4	ASTRAL95_2_v171_BeH
0.7989298	12	-2	ASTRAL95_1_v161_SoH
0.798905	10	-2.6	ASTRAL95_1_v161_BeH
0.7989027	16	-1.4	ASTRAL95_1_v161_SoH
0.7988795	11	-1.8	ASTRAL95_1_v161_BeH
0.7988105	16	-1	ASTRAL95_1_v161_BeH
0.79877186	9	-3.2	ASTRAL95_1_v171_SoH
0.79874057	6	-2.6	ASTRAL95_1_v161_SoH
0.7986513	13	-3.4	ASTRAL95_1_v171_SoH
0.79863805	10	-4.2	ASTRAL95_1_v171_BeH
0.7984959	5	-2.4	ASTRAL95_2_v161_SoH
0.7984379	4	-2.2	ASTRAL95_1_v161_BeH
0.7984379	2	-2.4	ASTRAL95_1_v161_SoH
0.7983816	9	-2	ASTRAL95_2_v161_BeH
0.79821676	11	-3.4	ASTRAL95_1_v171_SoH
0.7982009	16	-0.4	ASTRAL95_2_v161_BeH
0.79816633	9	-4.2	ASTRAL95_1_v171_SoH
0.7981235	0	-2.8	ASTRAL95_1_v161_BeH
0.7979959	16	-1.8	ASTRAL95_1_v161_SoH
0.79798526	11	-1.2	ASTRAL95_2_v161_SoH
0.79790777	20	-1.4	ASTRAL95_1_v161_BeH
0.79790777	20	-1.2	ASTRAL95_1_v161_BeH
0.7978792	19	-1.4	ASTRAL95_1_v171_BeH
0.79784685	17	-1.6	ASTRAL95_1_v161_BeH
0.79781044	6	-1.4	ASTRAL95_2_v171_SoH
0.7977288	15	-1.2	ASTRAL95_1_v161_SoH
0.7977245	13	-0.8	ASTRAL95_2_v161_SoH
0.79767126	0	-3.8	ASTRAL95_2_v171_BeH
0.79749036	7	-3.4	ASTRAL95_1_v171_SoH
0.7974517	9	-1.4	ASTRAL95_2_v161_SoH
0.7974065	0	-4.2	ASTRAL95_1_v171_SoH
0.7973185	2	-2.8	ASTRAL95_2_v161_SoH
0.79726195	15	-2.2	ASTRAL95_1_v161_BeH
0.7971378	12	-1.4	ASTRAL95_2_v161_BeH
0.7971378	15	-1	ASTRAL95_2_v161_BeH
0.7971116	14	-3	ASTRAL95_2_v171_BeH
0.7970753	14	-4	ASTRAL95_1_v171_SoH
0.7970433	20	-1.8	ASTRAL95_2_v171_SoH
0.7969953	15	-3.4	ASTRAL95_2_v171_BeH
0.7968825	19	-1	ASTRAL95_1_v171_SoH
0.79687816	14	-1	ASTRAL95_2_v161_SoH
0.79687816	19	-0.2	ASTRAL95_2_v161_SoH
0.79687077	0	-4.2	ASTRAL95_1_v171_BeH
0.79685014	19	-1.8	ASTRAL95_2_v171_SoH
0.7968226	14	-2.6	ASTRAL95_1_v161_BeH
0.79675347	19	-1.4	ASTRAL95_1_v161_BeH
0.7966963	15	-1	ASTRAL95_2_v171_SoH
0.79662573	19	-0.6	ASTRAL95_2_v171_BeH
0.7965581	11	-1.8	ASTRAL95_2_v161_BeH
0.7965432	3	-3.6	ASTRAL95_1_v171_SoH
0.79650307	9	-1.6	ASTRAL95_2_v161_BeH
0.7964666	6	-2.2	ASTRAL95_2_v161_BeH
0.79640245	13	-1.6	ASTRAL95_1_v161_SoH
0.7962375	10	-2.8	ASTRAL95_2_v171_SoH
0.79623187	3	-2.8	ASTRAL95_2_v161_SoH
0.79608107	10	-2.2	ASTRAL95_1_v171_BeH
0.7960717	11	-1.8	ASTRAL95_2_v161_SoH
0.79604197	18	-1.6	ASTRAL95_1_v161_SoH
0.7959471	16	-2	ASTRAL95_1_v171_BeH
0.7959279	5	-2.2	ASTRAL95_2_v161_SoH
0.7959176	8	-2.6	ASTRAL95_2_v161_BeH
0.7958603	2	-4	ASTRAL95_1_v171_BeH
0.79583627	3	-3.8	ASTRAL95_1_v171_SoH
0.7957758	19	-1.2	ASTRAL95_1_v161_SoH
0.7956545	20	0	ASTRAL95_2_v161_SoH
0.79565287	1	-4	ASTRAL95_1_v171_SoH
0.79559916	6	-3.6	ASTRAL95_1_v171_BeH
0.79548174	2	-2.8	ASTRAL95_2_v161_BeH
0.7954592	18	-3.4	ASTRAL95_1_v171_BeH
0.79545915	6	-2.6	ASTRAL95_1_v161_BeH
0.7953546	4	-2.6	ASTRAL95_2_v161_SoH
0.79505414	10	-2.4	ASTRAL95_1_v161_BeH
0.7950453	20	-0.4	ASTRAL95_2_v161_BeH
0.79503995	8	-4.4	ASTRAL95_1_v171_BeH
0.7950102	15	-3.8	ASTRAL95_1_v171_BeH
0.7950092	8	-2.4	ASTRAL95_1_v171_BeH
0.7948758	16	-2.4	ASTRAL95_1_v161_BeH
0.7947933	3	-3.6	ASTRAL95_1_v171_BeH
0.7947288	14	-1.8	ASTRAL95_1_v171_BeH
0.7946574	9	-1.8	ASTRAL95_2_v161_SoH
0.79463524	10	-1.4	ASTRAL95_1_v161_SoH
0.794627	17	-2.4	ASTRAL95_1_v161_SoH
0.79446703	11	-1.8	ASTRAL95_1_v161_SoH
0.79442817	19	-0.4	ASTRAL95_2_v161_SoH
0.79431266	3	-2.4	ASTRAL95_1_v161_BeH
0.79431266	3	-2.4	ASTRAL95_1_v161_SoH
0.79425246	15	-1.6	ASTRAL95_1_v161_BeH
0.7941736	18	-1.2	ASTRAL95_1_v171_BeH
0.7937852	17	-1.8	ASTRAL95_1_v161_SoH
0.7937484	16	-1	ASTRAL95_2_v161_BeH
0.79372865	19	-2	ASTRAL95_2_v171_BeH
0.79371756	12	-1	ASTRAL95_2_v161_SoH
0.79368985	11	-2.2	ASTRAL95_1_v161_BeH
0.79360354	12	-1.4	ASTRAL95_1_v161_SoH
0.79358655	0	-2.8	ASTRAL95_2_v161_SoH
0.79355276	12	-4.4	ASTRAL95_1_v171_BeH
0.7935302	8	-3.2	ASTRAL95_2_v171_SoH
0.7934679	15	0	ASTRAL95_2_v171_SoH
0.79340756	19	-1	ASTRAL95_1_v161_BeH
0.79339975	4	-2.4	ASTRAL95_2_v161_SoH
0.79298586	16	-2	ASTRAL95_2_v171_SoH
0.79283816	15	-1.6	ASTRAL95_1_v171_BeH
0.79278696	1	-4.2	ASTRAL95_1_v171_SoH
0.79278696	3	-4	ASTRAL95_1_v171_SoH
0.7926109	17	-3.4	ASTRAL95_1_v171_BeH
0.79254663	14	-1.2	ASTRAL95_2_v171_SoH
0.79243207	17	-0.8	ASTRAL95_2_v161_BeH
0.79237247	5	-2.2	ASTRAL95_1_v161_BeH
0.7922416	5	-2	ASTRAL95_1_v161_BeH
0.79208726	6	-3.6	ASTRAL95_2_v171_SoH
0.7920859	11	-1.2	ASTRAL95_2_v161_BeH
0.7920859	13	-0.8	ASTRAL95_2_v161_BeH
0.7920859	15	-0.4	ASTRAL95_2_v161_BeH
0.79196477	17	-2.4	ASTRAL95_2_v171_BeH
0.79190874	9	-3	ASTRAL95_2_v171_BeH
0.79190385	7	-1.2	ASTRAL95_2_v161_BeH
0.79184556	16	-3.2	ASTRAL95_2_v171_SoH
0.7917838	13	-3.8	ASTRAL95_1_v171_BeH
0.7917388	13	-2	ASTRAL95_1_v171_BeH
0.79172087	17	-1.2	ASTRAL95_1_v171_SoH
0.7917148	4	-4.6	ASTRAL95_1_v171_BeH
0.79160416	17	-2.6	ASTRAL95_1_v161_SoH
0.7915403	16	-1.4	ASTRAL95_1_v161_BeH
0.79154015	11	-2	ASTRAL95_1_v171_BeH
0.791483	2	-2.6	ASTRAL95_2_v161_BeH
0.79148287	13	-1.8	ASTRAL95_1_v171_SoH
0.79139847	15	-1.2	ASTRAL95_1_v161_BeH
0.79135406	15	-0.4	ASTRAL95_2_v171_BeH
0.79124224	16	-1.4	ASTRAL95_1_v171_SoH
0.79114854	4	-2.6	ASTRAL95_1_v161_SoH
0.7909423	20	-1.2	ASTRAL95_1_v161_SoH
0.79090136	10	-1.8	ASTRAL95_2_v161_SoH
0.7907067	11	-1.8	ASTRAL95_1_v171_SoH
0.79068756	3	-3.6	ASTRAL95_2_v171_SoH
0.79068434	14	-3.6	ASTRAL95_1_v171_SoH
0.790603	11	-2.4	ASTRAL95_1_v161_BeH
0.79037505	9	-1.8	ASTRAL95_1_v161_BeH
0.7903421	6	-2.6	ASTRAL95_2_v171_BeH
0.79027456	10	-1.6	ASTRAL95_1_v161_SoH
0.79000294	14	-1.8	ASTRAL95_1_v161_SoH
0.78982115	13	-1	ASTRAL95_1_v161_SoH
0.7897808	20	-0.8	ASTRAL95_2_v161_BeH
0.7896849	7	-1.8	ASTRAL95_2_v161_SoH
0.7896838	12	-0.6	ASTRAL95_2_v171_SoH
0.78965193	15	-3.6	ASTRAL95_1_v171_SoH
0.7892623	17	-0.4	ASTRAL95_2_v161_SoH
0.7892623	20	-0.2	ASTRAL95_2_v161_SoH
0.78913605	16	-1	ASTRAL95_1_v161_SoH
0.78906304	12	-0.8	ASTRAL95_2_v171_BeH
0.7890462	12	-1	ASTRAL95_2_v171_SoH
0.78891456	18	-1	ASTRAL95_1_v161_SoH
0.78877765	3	-3.2	ASTRAL95_1_v171_BeH
0.7884777	12	-2.2	ASTRAL95_1_v161_SoH
0.78842646	4	-2.2	ASTRAL95_2_v161_SoH
0.7883838	17	-1.2	ASTRAL95_1_v171_BeH
0.78823465	20	-3	ASTRAL95_1_v171_BeH
0.78809714	14	-0.4	ASTRAL95_2_v171_BeH
0.78806216	5	-2.8	ASTRAL95_1_v161_SoH
0.7880041	7	-3.2	ASTRAL95_2_v161_BeH
0.78798115	10	-2	ASTRAL95_1_v161_BeH
0.7878932	19	-2	ASTRAL95_2_v171_SoH
0.7878925	9	-1.8	ASTRAL95_2_v161_BeH
0.78775257	7	-2.4	ASTRAL95_1_v161_SoH
0.7877198	9	-2	ASTRAL95_1_v161_SoH
0.78764325	10	-2	ASTRAL95_2_v171_BeH
0.7876415	13	-1.4	ASTRAL95_2_v171_BeH
0.78755325	12	-2	ASTRAL95_1_v171_BeH
0.787378	0	-4.4	ASTRAL95_1_v171_BeH
0.78727245	5	-2	ASTRAL95_2_v161_SoH
0.7872511	15	-3.6	ASTRAL95_1_v171_BeH
0.7872461	11	-2	ASTRAL95_1_v171_SoH
0.7871701	20	-1.6	ASTRAL95_2_v161_SoH
0.7866529	16	-2.2	ASTRAL95_2_v171_BeH
0.7865645	20	-0.8	ASTRAL95_1_v161_SoH
0.7864803	8	-2	ASTRAL95_2_v161_BeH
0.7864539	14	-1.4	ASTRAL95_1_v171_SoH
0.78643656	20	-1.6	ASTRAL95_2_v161_BeH
0.78637254	6	-1.6	ASTRAL95_1_v161_SoH
0.7863074	11	-1.8	ASTRAL95_1_v171_BeH
0.7862958	11	-2.8	ASTRAL95_2_v171_BeH
0.7861512	2	-4.4	ASTRAL95_1_v171_SoH
0.78612304	3	-2.8	ASTRAL95_1_v171_SoH
0.78589344	4	-3	ASTRAL95_2_v171_SoH
0.78587186	15	-1	ASTRAL95_2_v161_SoH
0.7856959	11	-1.2	ASTRAL95_1_v161_SoH
0.7854445	7	-1.6	ASTRAL95_2_v161_SoH
0.7854243	6	-2.8	ASTRAL95_1_v161_SoH
0.78531927	13	-0.6	ASTRAL95_2_v161_SoH
0.7853071	11	-2.6	ASTRAL95_2_v171_SoH
0.78527784	16	-0.8	ASTRAL95_2_v161_BeH
0.78527784	18	-0.6	ASTRAL95_2_v161_BeH
0.7852236	19	-0.8	ASTRAL95_1_v161_SoH
0.78507006	12	-1.8	ASTRAL95_1_v171_SoH
0.78502405	7	-2.4	ASTRAL95_2_v161_SoH
0.7849808	10	-1.8	ASTRAL95_2_v161_BeH
0.78475845	3	-3.4	ASTRAL95_2_v171_BeH
0.78469354	17	-0.2	ASTRAL95_2_v171_SoH
0.7845736	7	-1.6	ASTRAL95_2_v161_BeH
0.7845582	3	-3.2	ASTRAL95_2_v161_SoH
0.78449047	7	-2.4	ASTRAL95_2_v171_BeH
0.7844697	15	-2.2	ASTRAL95_2_v161_BeH
0.7843898	10	-2.6	ASTRAL95_2_v171_SoH
0.7843614	3	-2.6	ASTRAL95_2_v161_BeH
0.7843119	9	-2.6	ASTRAL95_2_v171_SoH
0.78427875	11	-2	ASTRAL95_1_v161_BeH
0.78426117	15	0	ASTRAL95_2_v171_SoH
0.7841721	12	-2.2	ASTRAL95_2_v161_BeH
0.7839928	10	-2.4	ASTRAL95_2_v171_SoH
0.7839518	18	-0.6	ASTRAL95_2_v171_BeH
0.78390014	7	-3.4	ASTRAL95_2_v171_SoH
0.7837945	15	-0.8	ASTRAL95_2_v161_SoH
0.78376746	12	-1.6	ASTRAL95_1_v161_SoH
0.78353417	18	-0.8	ASTRAL95_1_v171_SoH
0.78352976	1	-3	ASTRAL95_1_v171_SoH
0.78329295	19	-2.4	ASTRAL95_2_v161_SoH
0.7831273	8	-1.4	ASTRAL95_2_v171_BeH
0.7830719	7	-1.8	ASTRAL95_2_v161_BeH
0.7829713	15	-0.2	ASTRAL95_2_v161_SoH
0.78274137	7	-2.2	ASTRAL95_2_v161_BeH
0.7824267	16	-1.2	ASTRAL95_1_v171_BeH
0.7823746	16	-0.6	ASTRAL95_2_v161_SoH
0.7823746	18	-0.2	ASTRAL95_2_v161_SoH
0.7823746	19	0	ASTRAL95_2_v161_SoH
0.7823577	4	-3.2	ASTRAL95_2_v171_BeH
0.78225607	8	-2	ASTRAL95_1_v161_BeH
0.782078	1	-3.4	ASTRAL95_2_v171_BeH
0.78198624	16	-1.2	ASTRAL95_1_v161_SoH
0.78198177	11	-1.8	ASTRAL95_2_v171_SoH
0.7817985	19	-0.4	ASTRAL95_2_v161_BeH
0.7817599	13	-1.4	ASTRAL95_2_v161_BeH
0.78175145	2	-3	ASTRAL95_1_v171_BeH
0.7814794	6	-2.4	ASTRAL95_1_v161_SoH
0.78147423	18	0	ASTRAL95_2_v161_SoH
0.78140146	15	-0.8	ASTRAL95_2_v161_BeH
0.7813876	0	-3.4	ASTRAL95_1_v171_SoH
0.7813845	13	-2.2	ASTRAL95_2_v171_BeH
0.7812394	7	-2.8	ASTRAL95_2_v171_SoH
0.78080446	17	0	ASTRAL95_2_v171_SoH
0.7806702	5	-2.2	ASTRAL95_2_v161_BeH
0.7806408	0	-3.2	ASTRAL95_2_v171_BeH
0.78060675	10	-2.4	ASTRAL95_2_v161_BeH
0.7805848	17	-1	ASTRAL95_1_v171_SoH
0.7805363	11	-1.6	ASTRAL95_2_v161_BeH
0.78051865	8	-1.8	ASTRAL95_1_v171_SoH
0.7805095	2	-3.2	ASTRAL95_1_v171_BeH
0.78020954	13	-2	ASTRAL95_2_v161_SoH
0.78000325	13	-1.2	ASTRAL95_2_v161_BeH
0.78000325	17	-0.6	ASTRAL95_2_v161_BeH
0.78000325	18	-0.4	ASTRAL95_2_v161_BeH
0.78000325	20	-0.2	ASTRAL95_2_v161_BeH
0.7799137	14	-1	ASTRAL95_2_v161_BeH
0.779899	17	-3	ASTRAL95_1_v171_SoH
0.77981436	10	-4.4	ASTRAL95_1_v171_BeH
0.7796207	9	-1.6	ASTRAL95_2_v171_BeH
0.77961147	15	-2	ASTRAL95_2_v161_SoH
0.7794243	19	1	ASTRAL95_2_v171_SoH
0.77932245	5	-2.6	ASTRAL95_2_v171_SoH
0.7793128	3	-3	ASTRAL95_2_v171_SoH
0.7792814	16	-1.2	ASTRAL95_1_v171_SoH
0.7792607	17	-3	ASTRAL95_2_v171_BeH
0.77923506	5	-3.6	ASTRAL95_2_v171_BeH
0.7790966	0	-3.2	ASTRAL95_1_v171_BeH
0.7790966	0	-3.2	ASTRAL95_1_v171_SoH
0.7790146	3	-2.4	ASTRAL95_2_v161_SoH
0.7789755	8	-2.2	ASTRAL95_1_v161_SoH
0.7789695	14	-2	ASTRAL95_1_v161_SoH
0.7789537	15	-2.8	ASTRAL95_2_v171_BeH
0.7789391	12	-1.8	ASTRAL95_1_v161_SoH
0.77891153	9	-2.8	ASTRAL95_2_v171_BeH
0.7788886	1	-2.6	ASTRAL95_2_v171_SoH
0.7788871	18	-1.6	ASTRAL95_2_v161_BeH
0.778733	1	-3.2	ASTRAL95_1_v171_BeH
0.778733	3	-3	ASTRAL95_1_v171_BeH
0.778733	1	-3.2	ASTRAL95_1_v171_SoH
0.778733	3	-3	ASTRAL95_1_v171_SoH
0.7786816	14	-0.8	ASTRAL95_1_v161_BeH
0.77858615	19	-0.8	ASTRAL95_1_v161_BeH
0.7785204	2	-4.6	ASTRAL95_1_v171_BeH
0.778458	14	-1.2	ASTRAL95_1_v161_BeH
0.7783827	3	-2.8	ASTRAL95_1_v161_BeH
0.7783544	12	-0.8	ASTRAL95_2_v161_SoH
0.77833974	3	-3	ASTRAL95_2_v171_BeH
0.77832377	18	0.6	ASTRAL95_2_v171_BeH
0.7782817	0	-3.4	ASTRAL95_1_v171_BeH
0.77816653	6	-2.6	ASTRAL95_2_v171_SoH
0.77807033	18	0.2	ASTRAL95_2_v171_BeH
0.7778709	14	-0.6	ASTRAL95_2_v161_BeH
0.77761	6	-2.4	ASTRAL95_1_v161_BeH
0.777571	18	-0.8	ASTRAL95_1_v161_SoH
0.77756625	0	-3.6	ASTRAL95_1_v171_BeH
0.77756625	0	-3.6	ASTRAL95_1_v171_SoH
0.7775038	17	-0.6	ASTRAL95_1_v161_SoH
0.77740353	5	-2.8	ASTRAL95_1_v171_BeH
0.77716637	11	-2.6	ASTRAL95_2_v171_BeH
0.7770969	20	0.6	ASTRAL95_2_v171_SoH
0.7770755	11	-1.6	ASTRAL95_1_v161_BeH
0.7768714	4	-1.8	ASTRAL95_2_v171_BeH
0.7768516	3	-2.4	ASTRAL95_2_v161_BeH
0.7768142	13	-1.4	ASTRAL95_2_v171_SoH
0.77680427	11	-0.6	ASTRAL95_2_v171_SoH
0.7767905	8	-2.2	ASTRAL95_1_v161_BeH
0.77677065	10	-2.2	ASTRAL95_1_v161_BeH
0.7766623	10	-2.8	ASTRAL95_2_v171_BeH
0.7765464	4	-2.8	ASTRAL95_2_v161_SoH
0.77647716	19	-0.2	ASTRAL95_2_v161_BeH
0.7764157	13	-3.2	ASTRAL95_2_v171_BeH
0.7763583	9	-1.2	ASTRAL95_2_v161_SoH
0.77630764	2	-3.8	ASTRAL95_2_v171_SoH
0.7761376	20	-2.4	ASTRAL95_2_v171_SoH
0.77607036	14	-2.6	ASTRAL95_2_v171_BeH
0.77601665	2	-3	ASTRAL95_1_v171_SoH
0.77594954	6	-2.4	ASTRAL95_2_v171_BeH
0.7759297	18	0.4	ASTRAL95_2_v171_BeH
0.77585626	3	-2.2	ASTRAL95_2_v161_BeH
0.7758339	15	0	ASTRAL95_2_v171_BeH
0.7756996	5	-3.2	ASTRAL95_2_v171_SoH
0.7756271	4	-2.8	ASTRAL95_1_v171_SoH
0.77562624	6	-1.8	ASTRAL95_1_v161_BeH
0.7755805	19	0.4	ASTRAL95_2_v171_BeH
0.7755135	12	-1.6	ASTRAL95_1_v171_SoH
0.77537394	20	0	ASTRAL95_2_v161_BeH
0.7751171	0	-2.6	ASTRAL95_1_v161_BeH
0.7751171	0	-2.6	ASTRAL95_1_v161_SoH
0.77485234	6	-2	ASTRAL95_2_v161_BeH
0.7747286	5	-2.8	ASTRAL95_1_v171_SoH
0.77445334	19	-1	ASTRAL95_1_v161_SoH
0.77443045	16	-0.8	ASTRAL95_1_v161_BeH
0.7743341	14	-1.4	ASTRAL95_2_v171_BeH
0.7742985	12	-1.2	ASTRAL95_2_v161_SoH
0.77422965	14	-0.4	ASTRAL95_2_v161_SoH
0.77400887	2	-2.4	ASTRAL95_2_v161_SoH
0.7739524	3	-2.4	ASTRAL95_2_v171_SoH
0.77393186	18	-0.2	ASTRAL95_2_v161_BeH
0.77393186	19	0	ASTRAL95_2_v161_BeH
0.7738232	5	-2.6	ASTRAL95_1_v171_BeH
0.7737663	17	0.4	ASTRAL95_2_v171_BeH
0.77376026	10	-1.2	ASTRAL95_2_v161_BeH
0.7737121	19	-1.6	ASTRAL95_2_v171_BeH
0.7736263	4	-1.6	ASTRAL95_2_v161_BeH
0.7735734	3	-2.2	ASTRAL95_2_v161_SoH
0.77342314	7	-2.4	ASTRAL95_2_v171_SoH
0.7733468	13	-2.6	ASTRAL95_2_v171_SoH
0.7732319	18	-1	ASTRAL95_1_v171_SoH
0.7730623	2	-2.8	ASTRAL95_1_v171_SoH
0.77295357	13	-1.8	ASTRAL95_2_v161_SoH
0.7729143	19	-1.4	ASTRAL95_2_v161_SoH
0.7729107	4	-2.8	ASTRAL95_1_v171_BeH
0.77287817	7	-2	ASTRAL95_1_v171_BeH
0.7727865	18	-1.8	ASTRAL95_2_v161_BeH
0.7726247	8	-2	ASTRAL95_1_v161_SoH
0.77242213	11	-0.8	ASTRAL95_2_v161_SoH
0.7724189	7	-1.6	ASTRAL95_1_v161_BeH
0.7723399	13	-1.2	ASTRAL95_2_v171_SoH
0.7721576	7	-1.2	ASTRAL95_2_v171_BeH
0.77206033	12	-2	ASTRAL95_2_v161_SoH
0.7719912	3	-2.8	ASTRAL95_1_v171_BeH
0.7719628	10	-1.8	ASTRAL95_2_v171_SoH
0.7719504	8	-2.2	ASTRAL95_2_v171_SoH
0.7718965	18	-0.4	ASTRAL95_2_v171_SoH
0.7718718	1	-3	ASTRAL95_2_v161_BeH
0.7717933	8	-2	ASTRAL95_2_v171_BeH
0.7715725	19	-2.4	ASTRAL95_1_v171_SoH
0.7715434	9	-1.6	ASTRAL95_1_v161_BeH
0.77152747	4	-2.8	ASTRAL95_2_v171_SoH
0.77148175	3	-2.8	ASTRAL95_2_v171_SoH
0.7714689	20	0.6	ASTRAL95_2_v171_BeH
0.7714008	6	-2	ASTRAL95_1_v161_SoH
0.7713916	13	-1.2	ASTRAL95_2_v161_SoH
0.77125967	14	-2	ASTRAL95_2_v171_SoH
0.77125496	18	-3	ASTRAL95_1_v171_BeH
0.7711483	10	-3	ASTRAL95_1_v161_SoH
0.77111936	17	-2.2	ASTRAL95_1_v161_BeH
0.77110034	14	-1.6	ASTRAL95_1_v171_BeH
0.77106446	6	-2.6	ASTRAL95_1_v171_BeH
0.7708627	13	-4.2	ASTRAL95_1_v171_SoH
0.7707952	17	-0.4	ASTRAL95_2_v161_BeH
0.77070606	0	-4	ASTRAL95_2_v171_SoH
0.7705833	11	-1	ASTRAL95_2_v161_BeH
0.77053237	16	-1	ASTRAL95_1_v171_SoH
0.7702903	13	-1.4	ASTRAL95_1_v161_SoH
0.770125	17	-1.2	ASTRAL95_1_v161_SoH
0.77009314	18	-1	ASTRAL95_1_v161_BeH
0.7699029	3	-2.8	ASTRAL95_2_v171_BeH
0.76977485	15	-1.8	ASTRAL95_2_v161_BeH
0.76972514	9	-2.6	ASTRAL95_1_v161_SoH
0.7696662	0	-3	ASTRAL95_1_v171_SoH
0.7695726	9	-2.8	ASTRAL95_2_v171_SoH
0.76936	9	-2.6	ASTRAL95_1_v161_BeH
0.7692506	7	-2.4	ASTRAL95_1_v161_BeH
0.7692377	20	-0.4	ASTRAL95_1_v161_BeH
0.76921684	12	-0.4	ASTRAL95_2_v161_BeH
0.7689749	15	-0.8	ASTRAL95_1_v161_SoH
0.76878744	18	-0.4	ASTRAL95_1_v161_SoH
0.76864964	2	-3	ASTRAL95_2_v171_SoH
0.76864165	17	-1.8	ASTRAL95_1_v171_SoH
0.76856333	14	-0.2	ASTRAL95_2_v161_SoH
0.7684892	16	-1.8	ASTRAL95_2_v161_BeH
0.768401	14	-0.8	ASTRAL95_2_v161_BeH
0.76832336	4	-2.8	ASTRAL95_2_v171_BeH
0.7682246	19	-3	ASTRAL95_1_v171_SoH
0.76819	0	-3	ASTRAL95_1_v171_BeH
0.76818943	4	-2.2	ASTRAL95_2_v161_BeH
0.7680296	18	-1	ASTRAL95_1_v171_BeH
0.7677815	16	-0.6	ASTRAL95_2_v161_BeH
0.7676355	3	-2.6	ASTRAL95_1_v161_SoH
0.76761883	20	0.8	ASTRAL95_2_v171_SoH
0.7675858	20	-0.4	ASTRAL95_1_v161_SoH
0.76755476	17	-2.8	ASTRAL95_1_v161_BeH
0.7675334	7	-3	ASTRAL95_2_v171_BeH
0.7673985	5	-2.6	ASTRAL95_2_v171_BeH
0.7673714	20	-0.8	ASTRAL95_1_v171_SoH
0.76725125	8	-2	ASTRAL95_2_v171_SoH
0.76715827	9	-2.2	ASTRAL95_1_v161_SoH
0.76713634	3	-2.4	ASTRAL95_2_v171_BeH
0.76695895	12	-0.8	ASTRAL95_2_v161_BeH
0.76695323	8	-2	ASTRAL95_1_v171_SoH
0.7668845	17	-1.8	ASTRAL95_2_v171_SoH
0.7668836	14	-2.4	ASTRAL95_2_v171_SoH
0.7668766	16	-1.2	ASTRAL95_1_v161_BeH
0.7667366	5	-2.4	ASTRAL95_1_v171_SoH
0.76673603	4	-2.4	ASTRAL95_1_v161_SoH
0.766698	8	-2.6	ASTRAL95_1_v161_SoH
0.7664834	6	-1.6	ASTRAL95_2_v161_BeH
0.7664834	7	-1.4	ASTRAL95_2_v161_BeH
0.76641953	19	-0.6	ASTRAL95_1_v161_SoH
0.7663647	1	-3	ASTRAL95_1_v171_BeH
0.7663023	15	-3.2	ASTRAL95_1_v171_SoH
0.76627445	17	-0.6	ASTRAL95_1_v161_BeH
0.76623976	2	-2.2	ASTRAL95_2_v171_SoH
0.76616234	9	-1.8	ASTRAL95_2_v171_SoH
0.76614666	0	-3.4	ASTRAL95_2_v171_SoH
0.76583004	12	-2	ASTRAL95_1_v161_BeH
0.76576394	18	-2.2	ASTRAL95_1_v161_BeH
0.76565635	17	0	ASTRAL95_2_v161_SoH
0.7656071	19	-2.8	ASTRAL95_1_v171_SoH
0.76557666	4	-3.4	ASTRAL95_2_v171_SoH
0.7655619	20	-1	ASTRAL95_1_v171_BeH
0.7653743	15	-2	ASTRAL95_2_v171_SoH
0.7653354	6	-2.8	ASTRAL95_2_v171_SoH
0.7652636	7	-1	ASTRAL95_2_v171_BeH
0.76521844	11	-1.2	ASTRAL95_2_v171_SoH
0.76517653	16	-3.2	ASTRAL95_2_v171_BeH
0.7650875	7	-2.2	ASTRAL95_1_v161_BeH
0.7650237	12	-3	ASTRAL95_1_v161_SoH
0.7650205	17	-3.2	ASTRAL95_1_v171_SoH
0.76493907	18	0.8	ASTRAL95_2_v171_BeH
0.7646693	20	-2	ASTRAL95_2_v161_SoH
0.7646455	17	-3.2	ASTRAL95_1_v171_BeH
0.7645686	10	-0.6	ASTRAL95_2_v171_BeH
0.76451206	11	-0.6	ASTRAL95_2_v161_SoH
0.76442647	11	-1.6	ASTRAL95_2_v171_SoH
0.7643226	12	-2	ASTRAL95_2_v161_BeH
0.76425934	12	-0.2	ASTRAL95_2_v161_SoH
0.76418096	19	-0.6	ASTRAL95_1_v161_BeH
0.76417845	17	-1	ASTRAL95_1_v161_SoH
0.7641742	8	-2.2	ASTRAL95_2_v171_BeH
0.76407415	13	-2	ASTRAL95_2_v161_BeH
0.76406467	20	0	ASTRAL95_2_v171_SoH
0.76404387	18	-2.6	ASTRAL95_1_v161_SoH
0.76401824	15	-2.8	ASTRAL95_1_v161_BeH
0.7640159	18	-2.6	ASTRAL95_1_v171_SoH
0.76400614	18	-0.4	ASTRAL95_1_v161_BeH
0.7639905	18	0	ASTRAL95_2_v161_BeH
0.76390004	20	-1.2	ASTRAL95_2_v161_BeH
0.7637952	1	-2.6	ASTRAL95_2_v161_BeH
0.76371866	10	-1.8	ASTRAL95_2_v171_BeH
0.7635438	2	-2.4	ASTRAL95_2_v161_BeH
0.76341814	3	-2.6	ASTRAL95_1_v171_BeH
0.7632514	15	0	ASTRAL95_2_v161_BeH
0.7632514	10	-0.6	ASTRAL95_2_v161_SoH
0.7632514	11	-0.4	ASTRAL95_2_v161_SoH
0.7632499	16	0.6	ASTRAL95_2_v171_BeH
0.7631024	1	-3.2	ASTRAL95_2_v171_BeH
0.7630765	12	-3.2	ASTRAL95_1_v161_BeH
0.7630386	12	-3	ASTRAL95_1_v161_BeH
0.76299095	16	-2	ASTRAL95_2_v161_BeH
0.76298964	17	-0.8	ASTRAL95_1_v161_BeH
0.76289356	14	-3.2	ASTRAL95_1_v161_BeH
0.76269066	17	-1.2	ASTRAL95_1_v161_BeH
0.7625989	6	-2.2	ASTRAL95_2_v161_SoH
0.76251626	18	-1.2	ASTRAL95_2_v161_BeH
0.7623447	5	-1.4	ASTRAL95_2_v161_SoH
0.7622494	2	-2.6	ASTRAL95_1_v171_SoH
0.7622231	8	-1	ASTRAL95_2_v161_BeH
0.7622231	9	-0.6	ASTRAL95_2_v161_SoH
0.7622231	10	-0.4	ASTRAL95_2_v161_SoH
0.76208675	20	-0.2	ASTRAL95_2_v171_BeH
0.76202124	8	-1.6	ASTRAL95_2_v161_BeH
0.7620188	10	-3.2	ASTRAL95_1_v161_BeH
0.7620125	9	-2	ASTRAL95_2_v171_BeH
0.7620058	12	-3.4	ASTRAL95_2_v171_BeH
0.76191014	15	-1	ASTRAL95_1_v161_SoH
0.7618819	13	-1	ASTRAL95_2_v171_SoH
0.7618656	14	-1	ASTRAL95_1_v161_SoH
0.7618367	5	-2.6	ASTRAL95_2_v161_BeH
0.7617866	13	-0.6	ASTRAL95_2_v161_BeH
0.7617568	15	-0.6	ASTRAL95_2_v171_SoH
0.76173604	14	-1.2	ASTRAL95_1_v161_SoH
0.76163626	8	-3	ASTRAL95_2_v171_SoH
0.7616281	13	-1.6	ASTRAL95_1_v171_SoH
0.7613822	7	-2.2	ASTRAL95_2_v171_BeH
0.7613236	8	-2.6	ASTRAL95_1_v161_BeH
0.76108384	3	-2.6	ASTRAL95_1_v171_SoH
0.761062	11	-3.4	ASTRAL95_1_v161_BeH
0.76105946	5	-2.4	ASTRAL95_2_v171_SoH
0.7608517	19	-1	ASTRAL95_1_v171_BeH
0.76062196	2	-2.4	ASTRAL95_1_v171_BeH
0.7605719	16	-0.8	ASTRAL95_1_v161_SoH
0.760114	18	-3	ASTRAL95_1_v161_BeH
0.76009816	10	-1.2	ASTRAL95_2_v171_SoH
0.7600845	8	-3.4	ASTRAL95_1_v161_BeH
0.7600456	13	-1.6	ASTRAL95_1_v161_BeH
0.75999373	18	-2.2	ASTRAL95_1_v161_SoH
0.7598169	3	-2.6	ASTRAL95_2_v171_BeH
0.7597946	12	-0.4	ASTRAL95_2_v161_SoH
0.7597946	14	0	ASTRAL95_2_v161_SoH
0.75963765	4	-2.4	ASTRAL95_1_v171_BeH
0.75962263	18	-2.2	ASTRAL95_2_v171_BeH
0.75942576	6	-1.8	ASTRAL95_2_v171_SoH
0.7593565	16	-0.2	ASTRAL95_2_v161_BeH
0.7592375	10	-3	ASTRAL95_1_v161_BeH
0.7592155	10	-1.8	ASTRAL95_1_v161_BeH
0.7591269	12	-1.8	ASTRAL95_1_v161_BeH
0.7587866	11	-0.8	ASTRAL95_2_v161_BeH
0.75878346	17	-0.4	ASTRAL95_2_v171_SoH
0.75856066	13	-1.6	ASTRAL95_1_v171_BeH
0.75846416	16	0	ASTRAL95_2_v161_SoH
0.758462	19	0	ASTRAL95_2_v171_SoH
0.75839233	16	0.8	ASTRAL95_2_v171_BeH
0.7582996	8	-2.4	ASTRAL95_1_v161_SoH
0.7582704	17	-0.6	ASTRAL95_2_v171_SoH
0.7582395	20	-1	ASTRAL95_1_v161_BeH
0.75821805	3	-1.4	ASTRAL95_2_v161_SoH
0.7580999	14	-0.8	ASTRAL95_2_v171_SoH
0.757936	12	-1.2	ASTRAL95_2_v171_SoH
0.75792456	8	-2.8	ASTRAL95_2_v171_BeH
0.7578816	9	-1.8	ASTRAL95_1_v161_SoH
0.7578424	17	-1	ASTRAL95_1_v161_BeH
0.75784105	2	-2.4	ASTRAL95_2_v171_SoH
0.757805	15	-0.8	ASTRAL95_2_v171_SoH
0.7577953	16	0	ASTRAL95_2_v161_BeH
0.7577121	19	-0.2	ASTRAL95_1_v161_BeH
0.75761163	16	-0.8	ASTRAL95_2_v171_SoH
0.7575757	12	-1.6	ASTRAL95_1_v161_BeH
0.75757194	20	-2	ASTRAL95_1_v161_BeH
0.7574983	2	-2.8	ASTRAL95_1_v171_BeH
0.7574338	17	-0.8	ASTRAL95_1_v161_SoH
0.75726527	10	-1.6	ASTRAL95_2_v171_BeH
0.7572566	0	-2.8	ASTRAL95_1_v171_SoH
0.7572564	13	-2	ASTRAL95_1_v161_BeH
0.7571374	14	-1.2	ASTRAL95_1_v171_SoH
0.7570697	6	-2.4	ASTRAL95_2_v171_SoH
0.75706184	8	-2.6	ASTRAL95_2_v171_SoH
0.75702274	20	-0.8	ASTRAL95_1_v161_BeH
0.75684243	15	-1.4	ASTRAL95_1_v171_BeH
0.7567402	20	-0.6	ASTRAL95_1_v161_BeH
0.75669706	13	-0.2	ASTRAL95_2_v161_SoH
0.75651723	14	-2.6	ASTRAL95_2_v161_SoH
0.7564428	13	-2.2	ASTRAL95_2_v161_SoH
0.7564078	8	-2.8	ASTRAL95_2_v161_SoH
0.7563839	11	-0.8	ASTRAL95_2_v171_SoH
0.75629216	4	-4.2	ASTRAL95_1_v171_BeH
0.7561692	2	-2.8	ASTRAL95_2_v171_SoH
0.75604963	0	-2.8	ASTRAL95_1_v171_BeH
0.7560473	20	-1.8	ASTRAL95_2_v171_BeH
0.755969	5	-2.2	ASTRAL95_2_v171_SoH
0.7559012	14	-2.2	ASTRAL95_2_v161_SoH
0.75589	7	-4.4	ASTRAL95_1_v171_SoH
0.75586563	6	-2.8	ASTRAL95_2_v171_BeH
0.7557279	10	-1.4	ASTRAL95_2_v171_SoH
0.75564885	11	-1.6	ASTRAL95_2_v171_BeH
0.7555557	14	-2.6	ASTRAL95_2_v171_SoH
0.755554	18	-1.8	ASTRAL95_1_v161_SoH
0.75548536	7	-2.4	ASTRAL95_1_v171_BeH
0.755427	12	-1.4	ASTRAL95_2_v171_SoH
0.7553192	15	-0.8	ASTRAL95_2_v171_BeH
0.7552797	11	-2.8	ASTRAL95_2_v161_SoH
0.75523686	8	-1.6	ASTRAL95_2_v171_BeH
0.75512564	12	-1.8	ASTRAL95_1_v171_BeH
0.7549465	12	-2.4	ASTRAL95_2_v161_SoH
0.7549387	14	-2.2	ASTRAL95_2_v171_SoH
0.7549362	4	-3.4	ASTRAL95_2_v171_BeH
0.7546654	15	-0.2	ASTRAL95_2_v171_SoH
0.754652	5	-2.6	ASTRAL95_1_v161_SoH
0.7545997	14	-1	ASTRAL95_2_v171_SoH
0.7545339	13	-1.2	ASTRAL95_2_v171_BeH
0.7543653	15	0	ASTRAL95_2_v171_BeH
0.7543248	7	-2.2	ASTRAL95_2_v171_SoH
0.7542837	7	-1.2	ASTRAL95_2_v171_SoH
0.75419515	1	-2.8	ASTRAL95_2_v161_BeH
0.75416714	13	-2.6	ASTRAL95_1_v161_BeH
0.7541491	16	1	ASTRAL95_2_v171_SoH
0.7539134	5	-2.4	ASTRAL95_2_v171_BeH
0.7537358	20	-0.2	ASTRAL95_1_v161_BeH
0.7535721	14	-0.6	ASTRAL95_1_v161_BeH
0.75336486	6	-3	ASTRAL95_2_v171_BeH
0.7532047	9	-2.6	ASTRAL95_2_v161_SoH
0.7530517	9	-2.2	ASTRAL95_1_v171_BeH
0.7530517	5	-2.6	ASTRAL95_1_v171_SoH
0.753048	7	-3	ASTRAL95_1_v161_SoH
0.7528865	10	-1.2	ASTRAL95_2_v161_SoH
0.7527096	4	-2.6	ASTRAL95_2_v171_SoH
0.7526369	1	-2.8	ASTRAL95_1_v171_SoH
0.7525529	9	-2.8	ASTRAL95_2_v161_BeH
0.752405	15	-0.6	ASTRAL95_1_v161_BeH
0.7523082	12	-1.4	ASTRAL95_2_v161_SoH
0.752164	11	-2.4	ASTRAL95_2_v161_BeH
0.75210905	19	-1.6	ASTRAL95_2_v161_BeH
0.7520525	1	-2.8	ASTRAL95_2_v161_SoH
0.7520347	7	-2.4	ASTRAL95_2_v161_BeH
0.7520251	19	-1.4	ASTRAL95_2_v161_BeH
0.7518968	14	-2	ASTRAL95_2_v161_BeH
0.75189006	17	-1.6	ASTRAL95_1_v161_SoH
0.7518336	14	-1	ASTRAL95_2_v171_BeH
0.75175345	5	-1.4	ASTRAL95_2_v161_BeH
0.7515565	19	-0.2	ASTRAL95_2_v171_SoH
0.7515524	11	-1.2	ASTRAL95_2_v171_BeH
0.75152797	16	-1.4	ASTRAL95_1_v171_BeH
0.7515078	1	-2.4	ASTRAL95_2_v161_SoH
0.75140357	18	-0.2	ASTRAL95_2_v171_SoH
0.7513708	8	-1.8	ASTRAL95_2_v171_BeH
0.75134546	7	-2.2	ASTRAL95_1_v171_BeH
0.7512908	15	-0.4	ASTRAL95_2_v171_SoH
0.7512621	9	-1.6	ASTRAL95_2_v171_SoH
0.75119877	5	-2.4	ASTRAL95_1_v161_BeH
0.75107	12	-1.2	ASTRAL95_1_v161_SoH
0.7510685	13	-1	ASTRAL95_2_v171_BeH
0.75100577	18	-0.2	ASTRAL95_2_v171_BeH
0.7509769	18	0	ASTRAL95_2_v171_SoH
0.75064826	10	-3.2	ASTRAL95_2_v161_SoH
0.7506246	16	-0.8	ASTRAL95_2_v171_BeH
0.7505795	17	-0.2	ASTRAL95_2_v171_BeH
0.7505407	9	-1.4	ASTRAL95_2_v171_BeH
0.7504291	18	-3.2	ASTRAL95_1_v171_BeH
0.7502187	13	-2.4	ASTRAL95_2_v161_BeH
0.7501389	3	-3.4	ASTRAL95_2_v161_SoH
0.75011367	14	-0.6	ASTRAL95_2_v171_SoH
0.75011265	9	-1	ASTRAL95_2_v161_SoH
0.7500897	6	-1	ASTRAL95_2_v171_SoH
0.75008845	8	-1.8	ASTRAL95_2_v171_SoH
0.75005835	11	-1.4	ASTRAL95_2_v171_BeH
0.7500496	17	-1.8	ASTRAL95_2_v161_SoH
0.75000215	1	-2.6	ASTRAL95_1_v171_BeH
0.74995255	19	-0.2	ASTRAL95_2_v171_BeH
0.74995255	20	0	ASTRAL95_2_v171_BeH
0.74995255	20	0	ASTRAL95_2_v171_BeH
0.74995255	20	0	ASTRAL95_2_v171_SoH
0.7499505	12	-0.8	ASTRAL95_1_v161_BeH
0.7499413	16	-0.6	ASTRAL95_2_v171_SoH
0.7498603	11	-4	ASTRAL95_1_v171_BeH
0.749742	16	-0.6	ASTRAL95_2_v171_BeH
0.74972963	15	-2.4	ASTRAL95_2_v171_SoH
0.74972874	9	-2	ASTRAL95_1_v161_BeH
0.74965984	5	-2.8	ASTRAL95_2_v171_SoH
0.7495921	17	0	ASTRAL95_2_v161_BeH
0.7494754	6	-1.2	ASTRAL95_2_v171_BeH
0.7494624	0	-2.6	ASTRAL95_2_v161_BeH
0.749426	17	-0.4	ASTRAL95_2_v171_BeH
0.749347	16	-0.4	ASTRAL95_2_v171_SoH
0.74917984	20	-0.6	ASTRAL95_1_v161_SoH
0.7491159	11	-1.6	ASTRAL95_1_v161_SoH
0.74895453	19	0.2	ASTRAL95_2_v171_BeH
0.74895453	19	0.2	ASTRAL95_2_v171_SoH
0.74893236	9	-2.4	ASTRAL95_2_v161_SoH
0.7488337	14	-1.2	ASTRAL95_1_v171_BeH
0.74876577	9	-1.2	ASTRAL95_1_v161_SoH
0.74871945	16	-3	ASTRAL95_2_v161_SoH
0.7486768	11	-3	ASTRAL95_2_v161_BeH
0.74839485	16	0.2	ASTRAL95_2_v171_BeH
0.74839485	17	0.4	ASTRAL95_2_v171_SoH
0.74832267	15	-0.6	ASTRAL95_2_v171_BeH
0.74832267	18	0	ASTRAL95_2_v171_BeH
0.74832267	18	0	ASTRAL95_2_v171_BeH
0.74832267	18	0	ASTRAL95_2_v171_SoH
0.7482236	7	-2	ASTRAL95_2_v171_BeH
0.74818355	20	-1	ASTRAL95_2_v161_BeH
0.74817014	13	-0.4	ASTRAL95_2_v171_SoH
0.7481554	8	-1.4	ASTRAL95_2_v161_SoH
0.7481045	17	-0.6	ASTRAL95_2_v171_BeH
0.748101	3	-3.2	ASTRAL95_2_v171_SoH
0.74805844	20	0.4	ASTRAL95_2_v171_BeH
0.74805844	20	0.4	ASTRAL95_2_v171_SoH
0.7479905	4	-2.6	ASTRAL95_1_v171_BeH
0.74795175	14	-1.2	ASTRAL95_2_v171_BeH
0.74771225	7	-3	ASTRAL95_2_v161_SoH
0.74770546	3	-2.6	ASTRAL95_2_v171_SoH
0.74742407	8	-2.4	ASTRAL95_2_v161_SoH
0.74737984	19	-1.2	ASTRAL95_2_v161_BeH
0.74736536	14	-0.8	ASTRAL95_2_v171_BeH
0.7473076	11	-2.2	ASTRAL95_2_v161_BeH
0.7472796	15	-3	ASTRAL95_1_v171_SoH
0.7472483	19	0	ASTRAL95_2_v171_BeH
0.7472483	19	0	ASTRAL95_2_v171_BeH
0.7472483	20	0.2	ASTRAL95_2_v171_BeH
0.7472483	19	0	ASTRAL95_2_v171_SoH
0.7472483	20	0.2	ASTRAL95_2_v171_SoH
0.74724704	10	-2	ASTRAL95_1_v171_BeH
0.7472102	11	-2.6	ASTRAL95_2_v161_BeH
0.7471902	7	-3.4	ASTRAL95_1_v161_BeH
0.7471217	15	-1.4	ASTRAL95_1_v171_SoH
0.74698794	13	-3	ASTRAL95_1_v161_BeH
0.7468931	7	-1.4	ASTRAL95_2_v171_SoH
0.7468528	6	-2.2	ASTRAL95_1_v171_SoH
0.74684966	11	-3.2	ASTRAL95_1_v161_SoH
0.74676716	7	-2.8	ASTRAL95_2_v161_SoH
0.74674153	13	-1.8	ASTRAL95_2_v161_BeH
0.7466941	10	-1.4	ASTRAL95_2_v171_BeH
0.7464568	19	-1.2	ASTRAL95_2_v171_BeH
0.7459972	15	-1.2	ASTRAL95_1_v171_SoH
0.74590087	12	-3.2	ASTRAL95_1_v161_SoH
0.74589795	14	-1.6	ASTRAL95_1_v161_BeH
0.7458157	10	-2.2	ASTRAL95_2_v161_BeH
0.74576235	6	-3.4	ASTRAL95_1_v161_BeH
0.74576235	5	-3.4	ASTRAL95_1_v161_SoH
0.74572366	18	-0.4	ASTRAL95_2_v171_BeH
0.7456575	10	-1	ASTRAL95_2_v161_BeH
0.7456529	9	-1.4	ASTRAL95_2_v161_BeH
0.74564534	13	-3.2	ASTRAL95_1_v161_SoH
0.74554384	19	-2.8	ASTRAL95_2_v161_SoH
0.74550235	10	-3.6	ASTRAL95_1_v161_BeH
0.7454922	9	-2.6	ASTRAL95_2_v161_BeH
0.7453609	4	-2.6	ASTRAL95_2_v171_BeH
0.7452235	12	-1.2	ASTRAL95_2_v171_BeH
0.745201	11	-1.4	ASTRAL95_1_v161_BeH
0.74513716	7	-1	ASTRAL95_2_v161_BeH
0.74513716	4	-1.6	ASTRAL95_2_v161_SoH
0.74510515	17	-3.2	ASTRAL95_1_v161_BeH
0.74506986	9	-1	ASTRAL95_2_v171_SoH
0.74504805	5	-2	ASTRAL95_2_v161_BeH
0.74499613	3	-3.2	ASTRAL95_2_v171_BeH
0.7449216	9	-2	ASTRAL95_1_v171_SoH
0.74491525	14	-0.2	ASTRAL95_2_v171_SoH
0.74487877	10	-1.8	ASTRAL95_1_v171_BeH
0.7448425	5	-3.6	ASTRAL95_1_v161_SoH
0.7448394	9	-2.2	ASTRAL95_1_v171_SoH
0.7447534	10	-1.8	ASTRAL95_1_v161_SoH
0.74459773	13	-0.6	ASTRAL95_2_v171_BeH
0.7445941	12	-1	ASTRAL95_2_v171_BeH
0.74453545	20	-3	ASTRAL95_1_v161_SoH
0.74450207	18	-0.6	ASTRAL95_1_v161_SoH
0.7444925	14	-2.8	ASTRAL95_2_v161_BeH
0.74432784	15	-0.2	ASTRAL95_2_v161_BeH
0.74430156	5	-3.2	ASTRAL95_1_v161_SoH
0.7442482	11	-0.6	ASTRAL95_2_v171_BeH
0.74402255	20	-0.8	ASTRAL95_1_v171_BeH
0.7438676	3	-3	ASTRAL95_2_v161_SoH
0.74385494	19	-0.4	ASTRAL95_1_v161_SoH
0.7438319	13	-3.4	ASTRAL95_1_v161_BeH
0.7438165	14	-1.4	ASTRAL95_1_v171_BeH
0.7437892	2	-3.8	ASTRAL95_1_v161_SoH
0.743754	16	-0.4	ASTRAL95_2_v171_BeH
0.7437436	7	-2	ASTRAL95_1_v171_SoH
0.7437428	6	-1.4	ASTRAL95_2_v161_SoH
0.74366397	8	-2.2	ASTRAL95_2_v161_SoH
0.7436462	11	-2.8	ASTRAL95_2_v171_SoH
0.7435348	7	-2.8	ASTRAL95_2_v161_BeH
0.7434942	0	-3.6	ASTRAL95_2_v171_SoH
0.743434	12	-2.4	ASTRAL95_1_v161_SoH
0.74336857	8	-2.8	ASTRAL95_2_v161_BeH
0.7433462	4	-3.4	ASTRAL95_1_v161_BeH
0.7433462	5	-3.2	ASTRAL95_1_v161_BeH
0.7433462	3	-3.4	ASTRAL95_1_v161_SoH
0.74321383	14	-1.6	ASTRAL95_1_v161_SoH
0.7431692	5	-2.4	ASTRAL95_1_v171_BeH
0.7431568	5	-3.4	ASTRAL95_1_v161_BeH
0.7431568	8	-3.2	ASTRAL95_1_v161_BeH
0.7430696	1	-3.6	ASTRAL95_1_v161_BeH
0.7430696	1	-3.6	ASTRAL95_1_v161_SoH
0.7430546	1	-3.4	ASTRAL95_2_v161_BeH
0.74299717	11	-2	ASTRAL95_2_v161_SoH
0.74293286	8	-3.2	ASTRAL95_1_v161_SoH
0.7428937	11	-2.6	ASTRAL95_2_v161_SoH
0.74287325	2	-3.6	ASTRAL95_1_v161_BeH
0.74280465	17	-2.6	ASTRAL95_2_v161_SoH
0.7427233	10	-1	ASTRAL95_2_v171_SoH
0.7426987	5	-3	ASTRAL95_2_v161_SoH
0.74267703	1	-3.4	ASTRAL95_2_v161_SoH
0.74266195	3	-2	ASTRAL95_2_v161_SoH
0.7425515	3	-2	ASTRAL95_2_v161_BeH
0.7425466	0	-2.6	ASTRAL95_2_v161_SoH
0.7424621	1	-3.2	ASTRAL95_2_v161_SoH
0.74238294	16	-0.2	ASTRAL95_2_v171_SoH
0.7423796	7	-3.2	ASTRAL95_1_v161_BeH
0.7423796	9	-3	ASTRAL95_1_v161_BeH
0.7423796	8	-3	ASTRAL95_1_v161_SoH
0.7423624	0	-3.6	ASTRAL95_2_v161_BeH
0.7422924	3	-3.4	ASTRAL95_1_v161_BeH
0.74227184	12	-2.2	ASTRAL95_2_v161_SoH
0.74222374	8	-0.6	ASTRAL95_2_v161_BeH
0.74210554	9	-2.2	ASTRAL95_1_v161_BeH
0.7420933	19	-0.8	ASTRAL95_1_v171_SoH
0.74209136	6	-2.4	ASTRAL95_1_v171_BeH
0.7420901	5	-1.8	ASTRAL95_1_v161_SoH
0.74203664	4	-1.2	ASTRAL95_2_v161_BeH
0.7419783	13	-1.2	ASTRAL95_1_v161_BeH
0.7419447	4	-2.4	ASTRAL95_2_v171_SoH
0.7419209	14	0	ASTRAL95_2_v171_SoH
0.7418841	10	-0.2	ASTRAL95_2_v161_BeH
0.7418841	11	0	ASTRAL95_2_v161_BeH
0.74176586	9	-3.2	ASTRAL95_2_v171_BeH
0.74159485	4	-2.6	ASTRAL95_1_v171_SoH
0.741478	5	-2.8	ASTRAL95_2_v161_SoH
0.7414302	7	-3.6	ASTRAL95_1_v161_BeH
0.7413792	9	-3.2	ASTRAL95_1_v161_BeH
0.7413792	14	-2.8	ASTRAL95_1_v161_BeH
0.7413792	11	-3	ASTRAL95_1_v161_SoH
0.7413586	0	-3.4	ASTRAL95_2_v161_BeH
0.74133855	12	-3	ASTRAL95_2_v171_SoH
0.7412589	9	-3	ASTRAL95_1_v161_SoH
0.741233	19	0.8	ASTRAL95_2_v171_SoH
0.74122477	2	-3.4	ASTRAL95_1_v161_BeH
0.74122477	2	-3.4	ASTRAL95_1_v161_SoH
0.7411934	13	0	ASTRAL95_2_v161_BeH
0.74106425	8	-2.2	ASTRAL95_1_v171_SoH
0.74105483	1	-2.8	ASTRAL95_1_v171_BeH
0.7409647	2	-3.6	ASTRAL95_1_v161_SoH
0.740663	14	-0.4	ASTRAL95_2_v161_BeH
0.74066013	20	-0.6	ASTRAL95_1_v171_BeH
0.74065936	5	-2.2	ASTRAL95_1_v171_BeH
0.7406177	18	0.6	ASTRAL95_2_v171_SoH
0.7405756	13	-0.2	ASTRAL95_2_v171_BeH
0.7404892	16	-0.2	ASTRAL95_2_v171_BeH
0.7404876	3	-4	ASTRAL95_2_v161_SoH
0.7404572	6	-2.4	ASTRAL95_1_v171_SoH
0.74044144	1	-3.2	ASTRAL95_2_v161_BeH
0.7401804	14	-3.4	ASTRAL95_2_v161_SoH
0.73981446	5	-2.8	ASTRAL95_2_v171_BeH
0.7397038	10	-3.2	ASTRAL95_2_v171_SoH
0.7396677	19	-2.8	ASTRAL95_2_v161_BeH
0.73965365	9	-3.2	ASTRAL95_1_v161_SoH
0.7396427	19	1	ASTRAL95_2_v171_BeH
0.739536	10	-3.4	ASTRAL95_2_v161_BeH
0.7394519	8	-1.4	ASTRAL95_2_v171_SoH
0.73941153	6	-3.4	ASTRAL95_2_v161_SoH
0.7394042	10	-0.6	ASTRAL95_2_v171_SoH
0.73929185	4	-3.2	ASTRAL95_2_v161_BeH
0.7392915	12	-1.2	ASTRAL95_1_v161_BeH
0.7391348	4	-1.6	ASTRAL95_2_v171_BeH
0.7390242	3	-3.2	ASTRAL95_2_v161_BeH
0.7389952	6	-2.2	ASTRAL95_2_v171_BeH
0.73872954	20	-2.8	ASTRAL95_1_v171_SoH
0.73862976	15	0	ASTRAL95_2_v161_SoH
0.73861426	6	-1.4	ASTRAL95_2_v171_BeH
0.73860854	0	-3.4	ASTRAL95_2_v161_SoH
0.7384747	5	-2.2	ASTRAL95_2_v171_BeH
0.738472	16	0	ASTRAL95_2_v171_BeH
0.738472	16	0	ASTRAL95_2_v171_BeH
0.738472	16	0	ASTRAL95_2_v171_SoH
0.7383697	4	-2.4	ASTRAL95_2_v171_BeH
0.73804146	0	-3.6	ASTRAL95_1_v161_BeH
0.73804146	0	-3.6	ASTRAL95_1_v161_SoH
0.7380182	7	-1.6	ASTRAL95_1_v161_SoH
0.73799056	13	-1.2	ASTRAL95_1_v161_SoH
0.73775786	20	-2.8	ASTRAL95_2_v161_BeH
0.73774457	2	-2	ASTRAL95_2_v161_SoH
0.7375926	6	-3	ASTRAL95_1_v161_SoH
0.7375427	13	-0.8	ASTRAL95_2_v171_BeH
0.73751515	5	-1.6	ASTRAL95_2_v171_BeH
0.7374893	8	-1.6	ASTRAL95_1_v171_BeH
0.7373814	3	-3	ASTRAL95_2_v161_BeH
0.73720354	14	-2.2	ASTRAL95_2_v161_BeH
0.7372014	10	-2.2	ASTRAL95_2_v161_SoH
0.7370965	5	-2.2	ASTRAL95_1_v171_SoH
0.7370319	6	-2	ASTRAL95_2_v171_BeH
0.7369342	0	-3.6	ASTRAL95_2_v161_SoH
0.7368973	5	-1.8	ASTRAL95_2_v171_SoH
0.736794	15	-0.2	ASTRAL95_2_v171_BeH
0.73667437	17	-3	ASTRAL95_2_v161_SoH
0.7366636	17	-2	ASTRAL95_1_v161_BeH
0.7366026	8	-2.4	ASTRAL95_1_v161_BeH
0.73656106	15	-2.2	ASTRAL95_2_v171_SoH
0.73653305	18	-2	ASTRAL95_1_v161_BeH
0.7365173	12	-0.6	ASTRAL95_2_v161_BeH
0.7360558	16	-1.6	ASTRAL95_2_v161_SoH
0.7360434	15	-2.6	ASTRAL95_1_v161_SoH
0.73599595	15	-2.8	ASTRAL95_2_v171_SoH
0.7359168	12	-3.2	ASTRAL95_2_v161_SoH
0.73590165	3	-2.8	ASTRAL95_1_v161_SoH
0.7358608	20	-2.6	ASTRAL95_1_v161_BeH
0.73584384	13	-3.6	ASTRAL95_1_v171_BeH
0.73582065	13	-0.4	ASTRAL95_2_v161_SoH
0.735791	7	-2.2	ASTRAL95_1_v161_SoH
0.73571885	6	-1.8	ASTRAL95_2_v171_BeH
0.7356516	10	-2	ASTRAL95_2_v161_BeH
0.73551756	9	-1.2	ASTRAL95_2_v171_BeH
0.735495	16	-2	ASTRAL95_2_v161_SoH
0.7354367	17	-1	ASTRAL95_1_v171_BeH
0.7351899	10	-0.8	ASTRAL95_2_v161_SoH
0.7350551	13	-1.4	ASTRAL95_1_v171_SoH
0.7349324	17	-3	ASTRAL95_1_v161_SoH
0.7348946	5	-3	ASTRAL95_1_v161_BeH
0.73468345	10	-1	ASTRAL95_2_v161_SoH
0.7346444	6	-1.2	ASTRAL95_2_v161_SoH
0.7346413	11	-2	ASTRAL95_1_v161_SoH
0.73432565	20	-1.4	ASTRAL95_2_v161_BeH
0.7343153	6	-2.2	ASTRAL95_1_v161_SoH
0.7342029	9	-2.2	ASTRAL95_2_v161_BeH
0.73416376	5	-3	ASTRAL95_2_v161_BeH
0.7338704	12	-0.6	ASTRAL95_2_v161_SoH
0.7338221	0	-3.2	ASTRAL95_1_v161_SoH
0.7336519	12	-3.2	ASTRAL95_2_v161_BeH
0.73362523	10	-0.8	ASTRAL95_2_v161_BeH
0.73348117	3	-2.4	ASTRAL95_1_v171_BeH
0.7333991	13	-0.4	ASTRAL95_1_v161_SoH
0.7333852	1	-3.6	ASTRAL95_2_v161_BeH
0.7333803	12	-3.8	ASTRAL95_1_v171_BeH
0.73323697	18	-2.6	ASTRAL95_2_v171_SoH
0.732977	10	-3	ASTRAL95_2_v161_SoH
0.7329444	9	-1.4	ASTRAL95_1_v161_BeH
0.7328854	5	-3	ASTRAL95_1_v161_SoH
0.7328658	4	-3	ASTRAL95_2_v161_BeH
0.7327998	15	-3.8	ASTRAL95_1_v171_SoH
0.73273474	5	-2.8	ASTRAL95_2_v161_BeH
0.73256844	12	-2.8	ASTRAL95_1_v161_BeH
0.7325599	8	-1.2	ASTRAL95_2_v171_SoH
0.73246294	6	-3.2	ASTRAL95_1_v161_SoH
0.7322357	4	-3.2	ASTRAL95_1_v161_SoH
0.7321951	17	-2.6	ASTRAL95_2_v171_BeH
0.7321918	2	-3	ASTRAL95_2_v161_BeH
0.73212594	14	-0.4	ASTRAL95_1_v161_SoH
0.7320903	16	-2	ASTRAL95_1_v161_SoH
0.7320354	13	0	ASTRAL95_2_v171_BeH
0.73202586	18	-1.4	ASTRAL95_2_v161_SoH
0.73197275	5	-1.6	ASTRAL95_2_v161_BeH
0.73185754	4	-1.8	ASTRAL95_1_v161_BeH
0.7318361	17	-2.8	ASTRAL95_1_v171_SoH
0.7317815	14	0	ASTRAL95_2_v161_BeH
0.7317815	9	-0.8	ASTRAL95_2_v161_SoH
0.7317601	12	-1.4	ASTRAL95_1_v171_SoH
0.7317516	3	-1.8	ASTRAL95_2_v171_BeH
0.73170584	17	-0.4	ASTRAL95_1_v161_SoH
0.73168665	17	-2.8	ASTRAL95_1_v161_SoH
0.73145795	16	0	ASTRAL95_1_v161_SoH
0.73139125	3	-1.6	ASTRAL95_2_v171_BeH
0.7311819	6	-3	ASTRAL95_1_v161_BeH
0.7310132	17	-2.4	ASTRAL95_2_v161_SoH
0.7308875	20	-2.6	ASTRAL95_1_v161_SoH
0.7308575	8	-3	ASTRAL95_2_v161_BeH
0.7307507	9	-1.2	ASTRAL95_2_v161_BeH
0.7307504	16	-1.8	ASTRAL95_2_v161_SoH
0.7306874	5	-1.8	ASTRAL95_2_v161_SoH
0.7305864	1	-3.4	ASTRAL95_1_v161_BeH
0.7305548	5	-1.8	ASTRAL95_2_v171_BeH
0.73053014	15	-0.2	ASTRAL95_1_v161_SoH
0.73046094	8	-0.8	ASTRAL95_2_v161_BeH
0.73042226	2	-3.2	ASTRAL95_2_v161_SoH
0.7301391	3	-2.2	ASTRAL95_1_v171_SoH
0.73009336	8	-1.4	ASTRAL95_2_v161_BeH
0.7300006	14	-0.2	ASTRAL95_2_v161_BeH
0.72996706	4	-3	ASTRAL95_2_v161_SoH
0.72992676	17	1	ASTRAL95_2_v171_SoH
0.7298098	9	-3.4	ASTRAL95_2_v171_SoH
0.7297783	6	-1.6	ASTRAL95_2_v161_SoH
0.72964007	15	-1.8	ASTRAL95_2_v161_SoH
0.72957826	9	-3.4	ASTRAL95_1_v161_BeH
0.7294053	10	-3.6	ASTRAL95_1_v171_BeH
0.72938085	6	-3.6	ASTRAL95_2_v161_SoH
0.72922355	3	-2	ASTRAL95_2_v171_SoH
0.7292039	4	-3	ASTRAL95_1_v161_BeH
0.72907513	5	-1.4	ASTRAL95_2_v171_BeH
0.7290472	2	-3.2	ASTRAL95_2_v161_BeH
0.72897613	0	-2.6	ASTRAL95_1_v171_SoH
0.728947	11	-1.6	ASTRAL95_1_v171_BeH
0.7289344	18	-2	ASTRAL95_2_v171_SoH
0.7288503	0	-3.4	ASTRAL95_1_v161_BeH
0.72880036	13	-0.6	ASTRAL95_1_v161_SoH
0.72864074	3	-1.4	ASTRAL95_2_v161_BeH
0.7285405	14	-2.8	ASTRAL95_2_v161_SoH
0.7283997	3	-3.8	ASTRAL95_2_v161_BeH
0.7283517	18	-3.4	ASTRAL95_1_v171_SoH
0.7281676	19	-2	ASTRAL95_1_v161_SoH
0.72813773	16	-2.4	ASTRAL95_2_v171_BeH
0.72812957	7	-4.2	ASTRAL95_1_v171_BeH
0.72807884	2	-3.2	ASTRAL95_1_v161_BeH
0.7279881	19	-1.2	ASTRAL95_2_v161_SoH
0.72794145	2	-3.2	ASTRAL95_1_v161_SoH
0.72790664	15	-1	ASTRAL95_1_v161_BeH
0.7278722	3	-3.2	ASTRAL95_1_v161_SoH
0.72780263	4	-1.4	ASTRAL95_2_v171_SoH
0.7277433	20	-3.2	ASTRAL95_2_v161_BeH
0.727731	4	-1.8	ASTRAL95_2_v161_SoH
0.7276311	0	-2.6	ASTRAL95_2_v171_BeH
0.7276199	18	-0.8	ASTRAL95_1_v171_BeH
0.7275641	0	-3	ASTRAL95_2_v171_SoH
0.72752017	3	-1.6	ASTRAL95_2_v161_SoH
0.7274175	6	-1.8	ASTRAL95_1_v161_SoH
0.72730327	17	0.2	ASTRAL95_2_v171_BeH
0.72730327	17	0.2	ASTRAL95_2_v171_SoH
0.7270962	4	-2	ASTRAL95_2_v171_SoH
0.72701794	12	-4.4	ASTRAL95_1_v171_SoH
0.72688174	1	-3.4	ASTRAL95_1_v161_SoH
0.72672826	8	-0.2	ASTRAL95_2_v161_BeH
0.7267273	19	-4	ASTRAL95_1_v171_SoH
0.72660655	4	-3.2	ASTRAL95_2_v171_SoH
0.72659177	14	-1	ASTRAL95_1_v161_BeH
0.7264678	17	1.4	ASTRAL95_2_v171_SoH
0.72634274	3	-3.2	ASTRAL95_1_v161_BeH
0.72634274	0	-3.4	ASTRAL95_1_v161_SoH
0.7262123	12	-2.8	ASTRAL95_2_v171_BeH
0.7261944	19	-3.4	ASTRAL95_1_v161_BeH
0.72617275	1	-2.4	ASTRAL95_2_v161_BeH
0.72588384	4	-3	ASTRAL95_2_v171_BeH
0.7258591	16	0.8	ASTRAL95_2_v171_SoH
0.7257982	12	-3.4	ASTRAL95_1_v161_BeH
0.7256736	0	-3	ASTRAL95_1_v161_BeH
0.72534895	0	-3.2	ASTRAL95_1_v161_BeH
0.72533584	4	-3.6	ASTRAL95_2_v161_BeH
0.72523445	18	-2.8	ASTRAL95_1_v161_SoH
0.72520906	2	-2.8	ASTRAL95_1_v161_BeH
0.7252024	7	-0.4	ASTRAL95_2_v161_SoH
0.7251768	0	-3	ASTRAL95_2_v171_BeH
0.725114	9	-0.4	ASTRAL95_2_v161_SoH
0.72490466	2	-3.2	ASTRAL95_2_v171_BeH
0.72488827	11	-3.4	ASTRAL95_2_v161_BeH
0.72483283	4	-2.4	ASTRAL95_1_v171_SoH
0.72462034	12	-1.4	ASTRAL95_1_v161_BeH
0.72454494	7	-3	ASTRAL95_2_v171_SoH
0.7244638	8	-3.6	ASTRAL95_2_v161_BeH
0.7243915	19	-2.2	ASTRAL95_1_v161_SoH
0.72423464	6	-4	ASTRAL95_1_v171_SoH
0.7241232	17	-2.6	ASTRAL95_2_v171_SoH
0.7240771	16	-0.6	ASTRAL95_1_v161_SoH
0.723941	7	-1.8	ASTRAL95_2_v171_SoH
0.7238344	6	-1.6	ASTRAL95_1_v161_BeH
0.72382796	6	-0.6	ASTRAL95_2_v161_BeH
0.72380584	18	-1.4	ASTRAL95_2_v161_BeH
0.7237613	1	-3.2	ASTRAL95_1_v161_SoH
0.7237363	1	-2.6	ASTRAL95_1_v171_SoH
0.723498	0	-3	ASTRAL95_1_v161_SoH
0.72348654	20	-3	ASTRAL95_1_v171_SoH
0.7231974	8	-1.8	ASTRAL95_1_v171_BeH
0.72319496	5	-1.4	ASTRAL95_2_v171_SoH
0.7230588	9	-2	ASTRAL95_1_v171_BeH
0.7230136	1	-3	ASTRAL95_1_v161_SoH
0.7229892	4	-3.2	ASTRAL95_1_v161_BeH
0.72279614	14	-1.8	ASTRAL95_2_v161_SoH
0.7227467	0	-3.4	ASTRAL95_2_v171_BeH
0.7226068	16	-1.6	ASTRAL95_2_v161_BeH
0.7224498	0	-2	ASTRAL95_2_v161_SoH
0.722449	12	-1.4	ASTRAL95_1_v171_BeH
0.7223795	1	-3	ASTRAL95_1_v161_BeH
0.7223193	9	0	ASTRAL95_2_v161_SoH
0.7222477	10	-4.6	ASTRAL95_1_v171_BeH
0.7216876	14	0.8	ASTRAL95_2_v171_SoH
0.7216605	13	0	ASTRAL95_2_v161_SoH
0.72137135	3	-3.8	ASTRAL95_2_v171_BeH
0.72136813	7	-3.4	ASTRAL95_2_v171_BeH
0.7212998	17	-3	ASTRAL95_2_v161_BeH
0.7211112	1	-3.2	ASTRAL95_1_v161_BeH
0.7211029	2	-3.2	ASTRAL95_2_v171_SoH
0.7210476	0	-2	ASTRAL95_2_v161_BeH
0.72099197	1	-2.8	ASTRAL95_1_v161_SoH
0.7209917	1	-3.2	ASTRAL95_2_v171_SoH
0.7208946	9	-1	ASTRAL95_2_v171_BeH
0.7206563	7	-3	ASTRAL95_2_v161_BeH
0.7206226	8	-3.8	ASTRAL95_1_v171_BeH
0.7205574	15	-3.4	ASTRAL95_2_v161_BeH
0.7204692	12	-1.6	ASTRAL95_1_v171_BeH
0.7204448	3	-2.2	ASTRAL95_2_v171_BeH
0.7201684	17	-0.2	ASTRAL95_2_v161_BeH
0.7201402	12	-2.8	ASTRAL95_1_v161_SoH
0.7200987	20	-1.2	ASTRAL95_2_v161_SoH
0.7200276	16	-3.6	ASTRAL95_1_v171_BeH
0.72000533	2	-2.2	ASTRAL95_1_v171_SoH
0.7199265	9	-3.6	ASTRAL95_1_v171_SoH
0.7196243	11	-0.6	ASTRAL95_2_v161_BeH
0.7196243	13	-0.2	ASTRAL95_2_v161_BeH
0.71956474	3	-1.6	ASTRAL95_2_v161_BeH
0.7192222	13	-0.6	ASTRAL95_1_v161_BeH
0.71913433	3	-3	ASTRAL95_1_v161_BeH
0.7189917	5	-2	ASTRAL95_2_v171_SoH
0.71883595	8	-3.4	ASTRAL95_2_v171_SoH
0.718621	16	-0.6	ASTRAL95_1_v161_BeH
0.7185642	19	-2.6	ASTRAL95_1_v171_SoH
0.71848017	0	-1.8	ASTRAL95_2_v171_SoH
0.7184524	11	-3.2	ASTRAL95_1_v161_BeH
0.7183262	2	-2.6	ASTRAL95_1_v171_BeH
0.7180531	2	-2.2	ASTRAL95_1_v161_SoH
0.7180348	0	-3.8	ASTRAL95_2_v161_SoH
0.71799105	17	0	ASTRAL95_2_v171_BeH
0.71799105	17	0	ASTRAL95_2_v171_BeH
0.71799105	17	0	ASTRAL95_2_v171_SoH
0.7177261	3	-3	ASTRAL95_1_v161_SoH
0.717719	14	-0.2	ASTRAL95_1_v161_SoH
0.71764064	8	-1.6	ASTRAL95_2_v171_SoH
0.71755075	4	-3.4	ASTRAL95_2_v161_BeH
0.7175134	5	-1	ASTRAL95_2_v161_SoH
0.71745837	6	-1	ASTRAL95_2_v161_SoH
0.71738434	10	-3.2	ASTRAL95_2_v171_BeH
0.71724504	18	-0.6	ASTRAL95_1_v161_BeH
0.7172444	1	-2.8	ASTRAL95_2_v171_SoH
0.7172169	4	-4.4	ASTRAL95_1_v171_BeH
0.71716976	2	-3	ASTRAL95_1_v161_BeH
0.7171013	2	-2.4	ASTRAL95_1_v171_SoH
0.71707296	6	-2.2	ASTRAL95_1_v171_BeH
0.71696293	10	-1.2	ASTRAL95_2_v171_BeH
0.7166854	13	-1	ASTRAL95_1_v161_BeH
0.7166634	19	-2.2	ASTRAL95_2_v171_BeH
0.71655065	17	-3.4	ASTRAL95_1_v171_SoH
0.71612924	4	-2.6	ASTRAL95_1_v161_BeH
0.71611065	6	-1.2	ASTRAL95_2_v161_BeH
0.7159554	10	-1	ASTRAL95_1_v161_BeH
0.7158493	13	-2.2	ASTRAL95_2_v161_BeH
0.7157776	2	-2.2	ASTRAL95_2_v161_SoH
0.71576977	2	-1.8	ASTRAL95_2_v161_SoH
0.71571517	15	-2.4	ASTRAL95_1_v161_SoH
0.7156918	18	0.2	ASTRAL95_2_v171_SoH
0.71567917	11	-3	ASTRAL95_1_v161_BeH
0.7156489	15	-0.8	ASTRAL95_1_v161_BeH
0.71562177	13	-1.4	ASTRAL95_1_v161_BeH
0.7154384	6	-2.2	ASTRAL95_1_v161_BeH
0.71518594	7	-1.4	ASTRAL95_2_v161_SoH
0.7150852	10	-3.2	ASTRAL95_2_v161_BeH
0.7150357	20	-3	ASTRAL95_2_v161_BeH
0.715012	1	-3	ASTRAL95_2_v161_SoH
0.7146719	11	-2.6	ASTRAL95_1_v161_BeH
0.714522	11	-1.4	ASTRAL95_1_v161_SoH
0.7144427	4	-1.8	ASTRAL95_2_v161_BeH
0.71419525	16	0.4	ASTRAL95_2_v171_BeH
0.7141147	5	-1.8	ASTRAL95_2_v161_BeH
0.71407706	19	-0.4	ASTRAL95_1_v161_BeH
0.71405697	2	-3.6	ASTRAL95_2_v161_BeH
0.7140503	1	-1.6	ASTRAL95_2_v161_SoH
0.7139124	7	-1.8	ASTRAL95_2_v171_BeH
0.7135956	10	-2	ASTRAL95_2_v161_SoH
0.71351606	10	-0.8	ASTRAL95_2_v171_SoH
0.7134024	0	-2.4	ASTRAL95_2_v161_BeH
0.7133952	0	-2.6	ASTRAL95_2_v171_SoH
0.7128333	2	-2	ASTRAL95_2_v171_BeH
0.7128317	12	-0.8	ASTRAL95_2_v171_SoH
0.7127811	0	-2.8	ASTRAL95_1_v161_SoH
0.7127519	14	-0.2	ASTRAL95_1_v161_BeH
0.7127391	11	-0.6	ASTRAL95_1_v161_SoH
0.7125653	16	0.4	ASTRAL95_2_v171_SoH
0.71256125	15	-2.6	ASTRAL95_1_v161_BeH
0.712555	15	0.4	ASTRAL95_2_v171_BeH
0.712497	7	-3.6	ASTRAL95_1_v171_SoH
0.7124709	16	-3.4	ASTRAL95_1_v171_BeH
0.7124042	15	-1.2	ASTRAL95_1_v171_BeH
0.71238464	1	-3.4	ASTRAL95_2_v171_SoH
0.7123544	18	-2	ASTRAL95_1_v161_SoH
0.7123257	10	-0.8	ASTRAL95_2_v171_BeH
0.7120993	6	-1.6	ASTRAL95_2_v171_SoH
0.71196955	14	0.6	ASTRAL95_2_v171_SoH
0.7116345	19	-0.8	ASTRAL95_1_v171_BeH
0.71160835	9	-0.8	ASTRAL95_2_v171_SoH
0.71096385	7	-1.8	ASTRAL95_1_v161_BeH
0.7108704	8	-0.6	ASTRAL95_2_v171_SoH
0.71069574	2	-4	ASTRAL95_2_v161_BeH
0.71069294	19	-2	ASTRAL95_1_v161_BeH
0.71040696	19	-2.8	ASTRAL95_2_v171_BeH
0.7101785	5	-3.8	ASTRAL95_2_v161_SoH
0.7100243	4	-3.6	ASTRAL95_2_v171_SoH
0.7095113	2	-3.4	ASTRAL95_2_v171_SoH
0.7094656	3	-2.4	ASTRAL95_1_v171_SoH
0.7094518	2	-2.8	ASTRAL95_1_v161_SoH
0.70945144	16	0.6	ASTRAL95_2_v171_SoH
0.7093512	20	1.4	ASTRAL95_2_v171_SoH
0.70894706	12	-0.6	ASTRAL95_2_v171_BeH
0.70861804	1	-3.6	ASTRAL95_2_v171_SoH
0.70859325	13	0.2	ASTRAL95_2_v171_BeH
0.70850086	12	-0.2	ASTRAL95_2_v171_BeH
0.70850086	17	0.8	ASTRAL95_2_v171_SoH
0.70850086	18	1	ASTRAL95_2_v171_SoH
0.7083942	11	-0.8	ASTRAL95_2_v171_BeH
0.7083105	14	-4.4	ASTRAL95_1_v171_BeH
0.70826036	14	0.2	ASTRAL95_2_v171_BeH
0.70826036	14	0.2	ASTRAL95_2_v171_SoH
0.7082403	3	-2.2	ASTRAL95_2_v171_SoH
0.7081952	3	-2	ASTRAL95_2_v171_BeH
0.70812917	15	-3	ASTRAL95_1_v161_BeH
0.7080182	14	-3	ASTRAL95_2_v171_SoH
0.70801413	6	-0.6	ASTRAL95_2_v161_SoH
0.7079435	0	-3	ASTRAL95_2_v161_SoH
0.707922	20	-2.6	ASTRAL95_2_v161_SoH
0.707901	0	-2.2	ASTRAL95_1_v171_SoH
0.70788306	2	-2.2	ASTRAL95_2_v161_BeH
0.707855	6	-2	ASTRAL95_2_v171_SoH
0.7077864	13	0.2	ASTRAL95_2_v171_SoH
0.70776284	11	-0.2	ASTRAL95_2_v171_SoH
0.707711	11	-0.2	ASTRAL95_2_v171_BeH
0.707711	12	0	ASTRAL95_2_v171_BeH
0.707711	17	1	ASTRAL95_2_v171_BeH
0.707711	10	-0.2	ASTRAL95_2_v171_SoH
0.707711	18	1.4	ASTRAL95_2_v171_SoH
0.70769286	10	-1.4	ASTRAL95_1_v161_BeH
0.70766205	20	1	ASTRAL95_2_v171_BeH
0.70759946	16	-2.6	ASTRAL95_2_v171_BeH
0.7075837	9	-0.6	ASTRAL95_2_v171_BeH
0.7075199	11	-1.2	ASTRAL95_1_v161_BeH
0.707373	20	1.6	ASTRAL95_2_v171_SoH
0.70731026	4	-2	ASTRAL95_1_v161_SoH
0.7072894	7	-1.6	ASTRAL95_2_v171_BeH
0.7072339	7	-3.2	ASTRAL95_2_v171_SoH
0.70721173	19	-2.6	ASTRAL95_1_v161_SoH
0.7069943	6	-3.8	ASTRAL95_2_v161_SoH
0.7068275	4	-2.2	ASTRAL95_1_v171_SoH
0.7068136	6	-3.6	ASTRAL95_2_v161_BeH
0.7068048	2	-2.6	ASTRAL95_1_v161_SoH
0.706238	8	-1.6	ASTRAL95_1_v161_SoH
0.70622	11	-1.6	ASTRAL95_1_v171_SoH
0.7061428	13	-2.4	ASTRAL95_1_v161_SoH
0.7060815	0	-3.6	ASTRAL95_2_v171_BeH
0.7058141	3	-3.4	ASTRAL95_2_v171_SoH
0.7058086	12	-0.4	ASTRAL95_2_v171_BeH
0.7057712	10	-3	ASTRAL95_2_v171_BeH
0.70573694	10	-3.4	ASTRAL95_2_v171_SoH
0.7057085	4	-2.8	ASTRAL95_2_v161_BeH
0.70570254	19	-0.6	ASTRAL95_1_v171_SoH
0.7055976	17	-3.6	ASTRAL95_1_v171_BeH
0.7055484	12	-0.4	ASTRAL95_2_v171_SoH
0.70538014	20	1	ASTRAL95_2_v171_SoH
0.70535815	20	-3.6	ASTRAL95_1_v171_BeH
0.7053068	19	0.6	ASTRAL95_2_v171_BeH
0.7053068	19	0.6	ASTRAL95_2_v171_SoH
0.70520955	18	0.8	ASTRAL95_2_v171_SoH
0.7051792	5	-1	ASTRAL95_2_v161_BeH
0.70512396	1	-2	ASTRAL95_2_v171_SoH
0.70502895	10	-1	ASTRAL95_2_v171_BeH
0.7050277	12	-4.2	ASTRAL95_1_v171_SoH
0.7049799	2	-2.4	ASTRAL95_1_v161_BeH
0.70490557	9	-1.2	ASTRAL95_2_v171_SoH
0.70478064	13	-0.6	ASTRAL95_2_v171_SoH
0.70468205	8	-1	ASTRAL95_2_v171_SoH
0.70461535	19	0.8	ASTRAL95_2_v171_BeH
0.7046032	3	-4	ASTRAL95_2_v171_SoH
0.7044031	1	-2.4	ASTRAL95_1_v171_SoH
0.7043555	17	1.2	ASTRAL95_2_v171_SoH
0.70430356	7	-0.6	ASTRAL95_2_v171_BeH
0.70430356	10	0	ASTRAL95_2_v171_BeH
0.7042	13	-0.2	ASTRAL95_2_v171_SoH
0.70406955	16	-3.8	ASTRAL95_1_v171_SoH
0.70405465	14	-2.8	ASTRAL95_2_v171_BeH
0.7038585	12	0	ASTRAL95_2_v161_SoH
0.70377934	2	-2.8	ASTRAL95_2_v171_BeH
0.70374745	9	-0.8	ASTRAL95_2_v171_BeH
0.70370793	15	-4	ASTRAL95_1_v171_SoH
0.7034087	14	-0.6	ASTRAL95_2_v161_SoH
0.70338875	8	-0.8	ASTRAL95_2_v171_SoH
0.70332915	18	-2.4	ASTRAL95_2_v171_SoH
0.7032563	9	-0.4	ASTRAL95_2_v171_SoH
0.7032375	6	-4	ASTRAL95_2_v161_BeH
0.70317376	8	-3.2	ASTRAL95_2_v171_BeH
0.70312643	15	0.2	ASTRAL95_2_v171_SoH
0.7030271	13	-3.2	ASTRAL95_1_v161_BeH
0.702863	11	-4.2	ASTRAL95_1_v171_SoH
0.70285004	17	-2	ASTRAL95_1_v161_SoH
0.7023399	19	1.6	ASTRAL95_2_v171_BeH
0.7023399	20	1.8	ASTRAL95_2_v171_SoH
0.7023379	6	-3.4	ASTRAL95_2_v161_BeH
0.7022726	5	-3.4	ASTRAL95_2_v171_BeH
0.702225	13	-0.4	ASTRAL95_2_v171_BeH
0.7021641	10	-0.4	ASTRAL95_2_v171_BeH
0.7020587	19	1.4	ASTRAL95_2_v171_BeH
0.7020587	19	1.4	ASTRAL95_2_v171_SoH
0.70183253	19	-2.6	ASTRAL95_2_v171_SoH
0.70171475	7	-2	ASTRAL95_1_v161_SoH
0.7014624	19	0.4	ASTRAL95_2_v171_SoH
0.70144975	20	-0.6	ASTRAL95_1_v171_SoH
0.7014248	1	-2.2	ASTRAL95_1_v161_BeH
0.70140785	9	-1.4	ASTRAL95_2_v171_SoH
0.70128894	14	-3.6	ASTRAL95_2_v161_BeH
0.70127904	17	1.4	ASTRAL95_2_v171_BeH
0.70127904	18	1.6	ASTRAL95_2_v171_BeH
0.70127904	20	2	ASTRAL95_2_v171_BeH
0.70127904	20	2	ASTRAL95_2_v171_SoH
0.7012387	14	0.4	ASTRAL95_2_v171_BeH
0.7011028	12	0	ASTRAL95_2_v171_BeH
0.7011028	12	0	ASTRAL95_2_v171_SoH
0.7010155	2	-3.6	ASTRAL95_2_v171_SoH
0.7010086	16	-0.4	ASTRAL95_1_v161_BeH
0.7009525	8	-4.6	ASTRAL95_1_v171_BeH
0.70095	11	-1	ASTRAL95_2_v171_SoH
[truncated: 2,822 more rows]
