# Supplementary material for: Large scale clustering of protein sequences with FORCE -A layout based heuristic for weighted cluster editing
Source: BMC Bioinformatics. 2007 Oct 17;8:396. doi: 10.1186/1471-2105-8-396 (PMC2147039; doi:10.1186/1471-2105-8-396)
Supplement: Additional file 5 — Quality evaluation for different thresholds and fixed coverage factor, dataset and similarity function. This file is tab-delimited and stores F-measures for a range of thresholds, and fixed coverage factor f = 20, dataset ASTRAL95_1_161, and similarity function BeH. Column 1: threshold, column 2: coverage factor f, column 3: F-measure. [file 1471-2105-8-396-S5.txt]

-4.8	20	0.281423037
-4.6	20	0.280780272
-4.4	20	0.367484784
-4.2	20	0.285917866
-4	20	0.296651733
-3.8	20	0.497850017
-3.6	20	0.362185083
-3.4	20	0.426614453
-3.2	20	0.496007447
-3	20	0.65344628
-2.8	20	0.623116402
-2.6	20	0.735860802
-2.4	20	0.582817205
-2.2	20	0.845158087
-2	20	0.757571912
-1.8	20	0.816486501
-1.6	20	0.813473469
-1.4	20	0.79790776
-1.2	20	0.79790776
-1	20	0.758239509
-0.8	20	0.757022733
-0.6	20	0.756740232
-0.4	20	0.769237685
-0.2	20	0.75373576
0	20	0.698025942
