# Supplementary material for: Large scale clustering of protein sequences with FORCE -A layout based heuristic for weighted cluster editing
Source: BMC Bioinformatics. 2007 Oct 17;8:396. doi: 10.1186/1471-2105-8-396 (PMC2147039; doi:10.1186/1471-2105-8-396)
Supplement: Additional file 6 — Quality evaluation of Affinity Propagation for different scoring themes and datasets. This file is tab-delimited and stores F-measures for a wide range of parameter constellations and coverage factors, for all used datasets and similarity functions. Column 1: F-measure, column 2: coverage factor f, column 3: preference pre, column 4: damping factor df, column 5: dataset/similarity function. [file 1471-2105-8-396-S6.txt]

0.7087058453873079	13	700	0.80	Astral95_2_171_SoH
0.7028583081458444	19	900	0.80	Astral95_2_171_SoH
0.7020808815485126	16	800	0.80	Astral95_2_171_SoH
0.6998663944643798	15	800	0.80	Astral95_2_171_BeH
0.6994072900900005	13	800	0.80	Astral95_2_171_SoH
0.6985559417122504	10	700	0.80	Astral95_2_171_SoH
0.6985519109803293	14	800	0.80	Astral95_2_171_SoH
0.6973115661285955	13	800	0.65	Astral95_2_171_BeH
0.6971705633785705	17	800	0.80	Astral95_2_171_BeH
0.6971705633785705	16	800	0.80	Astral95_2_171_BeH
0.6968052241295003	15	800	0.80	Astral95_2_171_SoH
0.6968052241295003	15	800	0.65	Astral95_2_171_SoH
0.6967125288136076	11	700	0.80	Astral95_2_171_SoH
0.6966738615487666	9	700	0.60	Astral95_2_171_SoH
0.6966269166120758	15	800	0.60	Astral95_2_171_SoH
0.6960566616751416	18	800	0.80	Astral95_2_171_BeH
0.6953915159176248	11	700	0.80	Astral95_2_171_BeH
0.6953725690848335	13	800	0.65	Astral95_2_171_SoH
0.6953725690848335	13	800	0.70	Astral95_2_171_SoH
0.6952459705927887	19	900	0.80	Astral95_2_171_BeH
0.694672736071652	19	800	0.60	Astral95_2_171_BeH
0.6945657673092972	14	800	0.70	Astral95_2_171_SoH
0.6941278961153516	20	900	0.80	Astral95_2_171_BeH
0.6929256925459072	12	700	0.65	Astral95_2_171_SoH
0.6929256925459072	12	700	0.60	Astral95_2_171_SoH
0.6926657728250363	17	800	0.80	Astral95_2_171_SoH
0.6922438327244389	9	700	0.80	Astral95_2_171_SoH
0.6920748790444429	14	800	0.65	Astral95_2_171_SoH
0.6912007115566281	20	800	0.70	Astral95_2_171_SoH
0.6912007115566281	20	800	0.85	Astral95_2_171_SoH
0.6908822868025302	11	700	0.65	Astral95_2_171_SoH
0.6906873353210696	14	600	0.75	Astral95_2_161_SoH
0.6898667541797817	9	700	0.65	Astral95_2_171_BeH
0.6897054915004793	18	900	0.80	Astral95_2_171_SoH
0.6895107803481529	20	900	0.80	Astral95_2_171_SoH
0.68905789280444	11	700	0.60	Astral95_2_171_BeH
0.6889828909243911	20	800	0.90	Astral95_2_171_SoH
0.688942292537622	10	700	0.70	Astral95_2_171_BeH
0.6888098780786349	15	800	0.70	Astral95_2_171_BeH
0.688571051494263	9	700	0.80	Astral95_2_171_BeH
0.6878229804963826	15	800	0.70	Astral95_2_171_SoH
0.687738369923015	20	900	0.95	Astral95_1_171_BeH
0.6874090869068074	16	800	0.65	Astral95_2_171_SoH
0.6874090869068074	16	800	0.70	Astral95_2_171_SoH
0.6869544261264486	18	900	0.80	Astral95_2_171_BeH
0.6865593049547151	15	800	0.75	Astral95_2_171_SoH
0.6865148275741775	20	900	0.70	Astral95_2_171_BeH
0.6862327626205289	19	900	0.65	Astral95_2_171_BeH
0.68613169738633	12	700	0.65	Astral95_2_171_BeH
0.6861219622512894	20	900	0.75	Astral95_2_171_SoH
0.6860521869370527	14	800	0.65	Astral95_2_171_BeH
0.6857733881197241	15	600	0.70	Astral95_2_161_SoH
0.6857684316971095	20	900	0.70	Astral95_2_171_SoH
0.6857549600173599	20	800	0.65	Astral95_2_171_SoH
0.6854421908693319	15	800	0.90	Astral95_2_171_SoH
0.6847671975361072	18	800	0.70	Astral95_2_171_BeH
0.6847288389797186	17	800	0.70	Astral95_2_171_SoH
0.6846475050662575	17	700	0.80	Astral95_2_171_SoH
0.6846461822945317	16	600	0.70	Astral95_2_161_SoH
0.6842906716174895	15	800	0.85	Astral95_2_171_SoH
0.6842906716174895	15	900	0.95	Astral95_2_171_SoH
0.6842804497520747	18	800	0.65	Astral95_2_171_SoH
0.6842804497520747	18	800	0.70	Astral95_2_171_SoH
0.6842726376378779	10	700	0.90	Astral95_2_171_SoH
0.6841414051959731	12	700	0.70	Astral95_2_171_SoH
0.6840418511446349	15	800	0.65	Astral95_2_171_BeH
0.6839157865010562	19	800	0.70	Astral95_2_171_SoH
0.6839157865010562	19	800	0.65	Astral95_2_171_SoH
0.6835450486692415	19	800	0.85	Astral95_2_171_SoH
0.6835051720352802	13	700	0.65	Astral95_2_171_SoH
0.6832520337655729	16	700	0.80	Astral95_2_171_SoH
0.6831728911602463	20	900	0.90	Astral95_2_171_SoH
0.6831728911602463	20	1000	0.95	Astral95_2_171_SoH
0.6831728911602463	20	900	0.95	Astral95_2_171_SoH
0.6831119558102503	19	800	0.75	Astral95_2_171_BeH
0.6830743433159376	18	900	0.75	Astral95_2_171_SoH
0.6830042052508726	13	800	0.60	Astral95_2_171_BeH
0.6827838583638445	19	600	0.65	Astral95_2_161_BeH
0.6826622372531254	16	800	0.70	Astral95_2_171_BeH
0.6825859687134131	13	700	0.70	Astral95_2_171_SoH
0.6825644544875197	12	700	0.70	Astral95_2_171_BeH
0.6824673288994275	16	600	0.80	Astral95_2_171_SoH
0.6823737993436573	14	800	0.70	Astral95_2_171_BeH
0.6823610398749886	18	700	0.80	Astral95_2_171_SoH
0.6822415084184381	10	500	0.70	Astral95_2_161_BeH
0.6821898579509948	15	600	0.80	Astral95_2_171_SoH
0.6821245358151294	19	900	0.85	Astral95_2_171_SoH
0.6821245358151294	19	900	0.90	Astral95_2_171_SoH
0.6821245358151294	19	900	0.95	Astral95_2_171_SoH
0.6820924488669691	17	800	0.65	Astral95_2_171_SoH
0.682024607595228	13	800	0.90	Astral95_2_171_SoH
0.682024607595228	13	800	0.95	Astral95_2_171_SoH
0.682024607595228	13	900	0.95	Astral95_2_171_SoH
0.6820060397095556	20	900	0.65	Astral95_2_171_SoH
0.6819028160934616	17	800	0.65	Astral95_2_171_BeH
0.6818161786606441	14	800	0.80	Astral95_2_171_BeH
0.6818031730058288	10	600	0.80	Astral95_2_171_BeH
0.6817330385161439	10	700	0.60	Astral95_2_171_SoH
0.6816632793251601	20	800	0.75	Astral95_2_171_SoH
0.6815524609458693	19	800	0.75	Astral95_2_171_SoH
0.6814370256827859	18	800	0.60	Astral95_2_171_BeH
0.6814370256827859	18	800	0.65	Astral95_2_171_BeH
0.6813155310033707	20	600	0.65	Astral95_2_161_BeH
0.6812414230357592	14	800	0.90	Astral95_2_171_SoH
0.6812414230357592	14	800	0.95	Astral95_2_171_SoH
0.6812414230357592	14	900	0.95	Astral95_2_171_SoH
0.6812414230357592	14	800	0.75	Astral95_2_171_SoH
0.6812414230357592	14	800	0.85	Astral95_2_171_SoH
0.6811743684539423	19	800	0.70	Astral95_2_171_BeH
0.6811140700986217	19	800	0.65	Astral95_2_171_BeH
0.6808297870986385	18	900	0.85	Astral95_2_171_SoH
0.6808297870986385	18	900	0.90	Astral95_2_171_SoH
0.6808297870986385	18	900	0.95	Astral95_2_171_SoH
0.6808099870733564	12	800	0.95	Astral95_2_171_SoH
0.6807403605138367	7	600	0.80	Astral95_2_171_SoH
0.6805874506802566	17	900	0.80	Astral95_2_171_BeH
0.6804536055413805	17	900	0.95	Astral95_2_171_BeH
0.6804536055413805	18	900	0.95	Astral95_2_171_BeH
0.6804080898616433	15	600	0.80	Astral95_2_171_BeH
0.680272741631316	17	800	0.90	Astral95_2_171_SoH
0.680272741631316	17	800	0.85	Astral95_2_171_SoH
0.6801372816039374	10	600	0.65	Astral95_2_171_SoH
0.6800807236522065	9	700	0.70	Astral95_2_171_SoH
0.6800535785964169	17	700	0.70	Astral95_2_171_BeH
0.6799913576872596	15	700	0.80	Astral95_2_171_SoH
0.6797505423264029	11	600	0.80	Astral95_2_171_BeH
0.6797249281862691	17	900	0.95	Astral95_2_171_SoH
0.6797173991939987	15	700	0.70	Astral95_2_171_BeH
0.6797071524272831	18	800	0.75	Astral95_2_171_SoH
0.6795904869810004	14	600	0.80	Astral95_2_171_SoH
0.6795259636638513	11	700	0.65	Astral95_2_171_BeH
0.6794309336904274	15	800	0.85	Astral95_2_171_BeH
0.6793275691825904	20	800	0.65	Astral95_2_171_BeH
0.6792890635642082	18	800	0.90	Astral95_2_171_SoH
0.6789204815428889	17	700	0.80	Astral95_2_171_BeH
0.6788996548575664	16	800	0.90	Astral95_2_171_SoH
0.6788996548575664	16	800	0.85	Astral95_2_171_SoH
0.6788961595833952	19	900	0.70	Astral95_2_171_SoH
0.6787275932236194	17	700	0.70	Astral95_2_171_SoH
0.6785934562738103	14	600	0.70	Astral95_2_161_SoH
0.6785891258437612	19	700	0.80	Astral95_2_171_BeH
0.6785875327163708	15	700	0.80	Astral95_2_171_BeH
0.6783533225862028	16	900	0.95	Astral95_2_171_SoH
0.6782487968818445	13	600	0.85	Astral95_2_161_SoH
0.6782487968818445	13	600	0.90	Astral95_2_161_SoH
0.6782284855661296	13	800	0.90	Astral95_2_171_BeH
0.6782284855661296	13	800	0.95	Astral95_2_171_BeH
0.67811206726918	10	700	0.70	Astral95_2_171_SoH
0.6781095805994383	19	700	0.80	Astral95_2_161_BeH
0.678083729463576	9	500	0.70	Astral95_2_161_SoH
0.6780335445956953	12	700	0.60	Astral95_2_171_BeH
0.6780162938607093	17	600	0.70	Astral95_2_161_SoH
0.6779850778101355	20	600	0.65	Astral95_2_161_SoH
0.677981791285672	10	700	0.60	Astral95_2_171_BeH
0.677947567238267	13	600	0.95	Astral95_2_161_SoH
0.6779066379275268	16	800	0.60	Astral95_2_171_BeH
0.6778733982973661	10	700	0.75	Astral95_2_171_BeH
0.6778565792870745	9	600	0.65	Astral95_2_171_SoH
0.677706702023723	10	700	0.80	Astral95_2_171_BeH
0.6774553774755662	18	700	0.80	Astral95_2_171_BeH
0.677444358574947	20	700	0.80	Astral95_2_171_BeH
0.6773641823981994	18	700	0.80	Astral95_2_161_BeH
0.6772569736043527	15	800	0.90	Astral95_2_171_BeH
0.6772569736043527	15	900	0.95	Astral95_2_171_BeH
0.6771086703895169	12	600	0.80	Astral95_2_171_BeH
0.6770359801077451	14	700	0.80	Astral95_2_171_SoH
0.676999889669882	7	500	0.70	Astral95_2_171_BeH
0.6769804411977626	20	800	0.80	Astral95_2_171_BeH
0.6769243086144869	13	600	0.80	Astral95_2_171_SoH
0.676819043236768	16	700	0.80	Astral95_2_171_BeH
0.676677106761835	19	800	0.80	Astral95_2_171_BeH
0.6766648169920402	14	700	0.60	Astral95_2_171_SoH
0.6766483115630098	13	600	0.80	Astral95_2_171_BeH
0.6765994241795041	8	600	0.95	Astral95_2_171_SoH
0.6765800006298198	12	600	0.70	Astral95_2_171_SoH
0.6764695261590304	9	700	0.65	Astral95_2_171_SoH
0.676462410871159	20	600	0.75	Astral95_2_161_BeH
0.6763560814149503	18	600	0.65	Astral95_2_161_BeH
0.6762612840650088	19	700	0.80	Astral95_2_171_SoH
0.6762544689552757	17	800	0.90	Astral95_2_171_BeH
0.6762544689552757	17	800	0.85	Astral95_2_171_BeH
0.6762544689552757	16	800	0.90	Astral95_2_171_BeH
0.6762544689552757	16	900	0.95	Astral95_2_171_BeH
0.6762544689552757	16	800	0.85	Astral95_2_171_BeH
0.6762544689552757	18	800	0.85	Astral95_2_171_BeH
0.6762056112575425	14	800	0.85	Astral95_2_171_BeH
0.6761180232834356	10	700	0.65	Astral95_2_171_BeH
0.6759006099023562	14	600	0.80	Astral95_2_171_BeH
0.6758905309900475	14	600	0.95	Astral95_2_161_SoH
0.6758905309900475	14	600	0.85	Astral95_2_161_SoH
0.6758905309900475	14	600	0.90	Astral95_2_161_SoH
0.6756425107792283	13	800	0.75	Astral95_2_171_BeH
0.6756425107792283	13	800	0.85	Astral95_2_171_BeH
0.6756418148627541	20	700	0.80	Astral95_2_171_SoH
0.6754195381571136	14	800	0.90	Astral95_2_171_BeH
0.6754195381571136	14	900	0.95	Astral95_2_171_BeH
0.6754195381571136	14	800	0.75	Astral95_2_171_BeH
0.6753218485239662	15	600	0.75	Astral95_2_161_SoH
0.6752761987783854	8	600	0.90	Astral95_2_171_BeH
0.6751872181865858	17	600	0.80	Astral95_2_171_SoH
0.6751614970358367	12	600	0.70	Astral95_2_171_BeH
0.6749979006772913	16	800	0.60	Astral95_2_171_SoH
0.6748705274633591	13	700	0.80	Astral95_2_171_BeH
0.6748607562449329	16	600	0.75	Astral95_2_161_SoH
0.6746545280814528	20	700	0.65	Astral95_2_161_SoH
0.6746273743822071	10	700	0.65	Astral95_2_171_SoH
0.6746049560234134	8	600	0.80	Astral95_2_171_SoH
0.67458591374773	18	700	0.70	Astral95_2_171_BeH
0.6744177738968593	8	700	0.60	Astral95_2_171_BeH
0.6743136227249503	15	600	0.75	Astral95_2_171_BeH
0.6742322591950687	18	800	0.80	Astral95_2_171_SoH
0.6741854832594769	12	700	0.80	Astral95_2_171_BeH
0.6741217096157994	11	700	0.70	Astral95_2_171_SoH
0.6740942466453238	14	700	0.80	Astral95_2_171_BeH
0.6739122385651618	18	700	0.75	Astral95_2_161_BeH
0.6739122385651618	17	600	0.75	Astral95_2_161_BeH
0.6738923400578076	19	900	0.70	Astral95_2_171_BeH
0.6737408170371197	9	600	0.85	Astral95_2_171_BeH
0.6737408170371197	9	600	0.90	Astral95_2_171_BeH
0.6737408170371197	9	600	0.95	Astral95_2_171_BeH
0.6736565924020966	14	700	0.70	Astral95_2_171_SoH
0.6736370575990958	18	900	0.65	Astral95_2_171_SoH
0.6734255187393481	16	800	0.65	Astral95_2_171_BeH
0.6733873525066418	8	600	0.90	Astral95_2_171_SoH
0.6731438459339628	20	900	0.85	Astral95_2_171_BeH
0.6731438459339628	20	1000	0.95	Astral95_2_171_BeH
0.6731438459339628	20	900	0.95	Astral95_2_171_BeH
0.6730868475499717	20	600	0.70	Astral95_2_161_BeH
0.6730648883528978	19	900	0.85	Astral95_2_171_BeH
0.6730648883528978	19	900	0.95	Astral95_2_171_BeH
0.6727462056884012	18	700	0.70	Astral95_2_161_SoH
0.6727046350543656	11	700	0.70	Astral95_2_171_BeH
0.6726837165706251	12	800	0.95	Astral95_2_171_BeH
0.6725015425654105	7	600	0.55	Astral95_2_171_BeH
0.6724103323260423	15	500	0.65	Astral95_2_161_BeH
0.6723118235766982	9	700	0.85	Astral95_2_171_SoH
0.6723050739904544	19	700	0.85	Astral95_2_171_SoH
0.672274233248263	16	600	0.75	Astral95_2_171_BeH
0.6721827463627327	18	700	0.65	Astral95_2_171_SoH
0.6721646150732123	15	700	0.60	Astral95_2_171_SoH
0.6721646150732123	15	700	0.65	Astral95_2_171_SoH
0.6721646150732123	15	700	0.70	Astral95_2_171_SoH
0.6721586715744151	14	600	0.80	Astral95_2_161_SoH
0.6721012804847504	9	600	0.60	Astral95_2_171_SoH
0.67205728168182	20	900	0.65	Astral95_2_171_BeH
0.6720536302739601	9	600	0.95	Astral95_2_171_SoH
0.6719152889712129	20	700	0.60	Astral95_2_171_SoH
0.671860343006997	13	600	0.75	Astral95_2_161_SoH
0.6717537934246045	19	600	0.75	Astral95_2_161_BeH
0.67170530684123	20	700	0.85	Astral95_2_171_SoH
0.6716958173684948	8	600	0.60	Astral95_2_171_SoH
0.6714920183342649	8	600	0.85	Astral95_2_171_BeH
0.6714490973813276	20	900	0.85	Astral95_1_171_BeH
0.6714490973813276	20	900	0.75	Astral95_1_171_BeH
0.6713727501364173	8	600	0.65	Astral95_2_171_SoH
0.6713727501364173	8	600	0.70	Astral95_2_171_SoH
0.6712438963414389	9	600	0.65	Astral95_2_171_BeH
0.671186777053004	18	600	0.80	Astral95_2_161_BeH
0.671186777053004	17	600	0.80	Astral95_2_161_BeH
0.6711238667964023	20	600	0.75	Astral95_2_161_SoH
0.6710155547818927	16	600	0.60	Astral95_2_171_SoH
0.6709981079051032	14	600	0.75	Astral95_2_161_BeH
0.6707781820142423	9	500	0.80	Astral95_2_161_BeH
0.6706992992044173	19	800	0.80	Astral95_2_171_SoH
0.6705465852903674	20	800	0.95	Astral95_2_171_SoH
0.670537585891472	16	600	0.75	Astral95_2_171_SoH
0.6702885454504234	15	700	0.65	Astral95_2_171_BeH
0.6701274859950576	7	600	0.70	Astral95_2_171_SoH
0.670114667677035	20	800	0.80	Astral95_2_171_SoH
0.6700728028744855	8	600	0.95	Astral95_2_171_BeH
0.6700676862388802	9	700	0.75	Astral95_2_171_SoH
0.6700676862388802	9	700	0.90	Astral95_2_171_SoH
0.6700405730721576	18	700	0.85	Astral95_2_171_SoH
0.6700405730721576	18	700	0.90	Astral95_2_171_SoH
0.6700405730721576	18	700	0.95	Astral95_2_171_SoH
0.6700405730721576	18	700	0.75	Astral95_2_171_SoH
0.6699809703377436	11	600	0.65	Astral95_2_171_SoH
0.6699809703377436	11	600	0.55	Astral95_2_171_SoH
0.6699423255768775	9	600	0.70	Astral95_2_171_SoH
0.669931456741108	16	600	0.70	Astral95_2_171_SoH
0.6698564045564733	19	700	0.90	Astral95_2_171_SoH
0.6698564045564733	19	700	0.95	Astral95_2_171_SoH
0.6698564045564733	19	700	0.75	Astral95_2_171_SoH
0.6698238788680749	17	700	0.65	Astral95_2_171_SoH
0.6696071739202658	19	900	0.90	Astral95_2_171_BeH
0.6696071739202658	19	900	0.75	Astral95_2_171_BeH
0.6695936424536897	13	600	0.65	Astral95_2_161_BeH
0.6695902552452982	18	700	0.60	Astral95_2_171_SoH
0.6695163629928648	20	900	0.90	Astral95_2_171_BeH
0.6695163629928648	20	900	0.75	Astral95_2_171_BeH
0.6694357447712973	19	700	0.75	Astral95_2_161_BeH
0.66938216175887	9	600	0.60	Astral95_2_171_BeH
0.669280918512774	18	800	0.75	Astral95_2_171_BeH
0.6692673762947995	16	700	0.70	Astral95_2_171_BeH
0.6692642777530988	20	700	0.75	Astral95_2_171_SoH
0.6692642777530988	20	700	0.90	Astral95_2_171_SoH
0.6692642777530988	20	700	0.95	Astral95_2_171_SoH
0.6692067249502356	19	800	0.90	Astral95_2_171_SoH
0.6692067249502356	19	800	0.95	Astral95_2_171_SoH
0.6691306014792968	15	600	0.80	Astral95_2_161_SoH
0.6690862876460241	19	700	0.65	Astral95_2_171_SoH
0.6690862876460241	19	700	0.70	Astral95_2_171_SoH
0.668866628436323	9	700	0.60	Astral95_2_171_BeH
0.6688394191703287	18	900	0.70	Astral95_2_171_SoH
0.6687685618065913	14	700	0.60	Astral95_2_171_BeH
0.668726352495786	15	800	0.95	Astral95_2_171_SoH
0.6686747240233576	10	700	0.95	Astral95_2_171_SoH
0.6686433207005513	10	600	0.95	Astral95_2_171_BeH
0.6686433207005513	10	600	0.85	Astral95_2_171_BeH
0.6686433207005513	10	600	0.90	Astral95_2_171_BeH
0.6685029057694588	9	600	0.90	Astral95_2_171_SoH
0.668391959362578	9	700	0.70	Astral95_2_171_BeH
0.668284744257975	18	700	0.65	Astral95_2_161_BeH
0.6682519819101659	19	700	0.75	Astral95_2_161_SoH
0.6682021658299511	18	900	0.90	Astral95_2_171_BeH
0.6682021658299511	18	900	0.75	Astral95_2_171_BeH
0.6681852556687101	13	700	0.90	Astral95_2_171_SoH
0.6681852556687101	13	700	0.85	Astral95_2_171_SoH
0.6681580329444602	8	600	0.80	Astral95_2_171_BeH
0.6681482216857512	11	600	0.85	Astral95_2_171_BeH
0.667927180660279	13	600	0.75	Astral95_2_161_BeH
0.667927180660279	13	600	0.85	Astral95_2_161_BeH
0.667927180660279	13	600	0.90	Astral95_2_161_BeH
0.6679022378182808	20	800	0.75	Astral95_2_171_BeH
0.6677981118834223	8	600	0.65	Astral95_2_171_BeH
0.6677682251245258	11	600	0.95	Astral95_2_171_BeH
0.6677682251245258	11	600	0.90	Astral95_2_171_BeH
0.6675789089654529	17	800	0.75	Astral95_2_171_SoH
0.6673716326219686	18	700	0.70	Astral95_2_161_BeH
0.6672981095277648	11	700	0.95	Astral95_2_171_SoH
0.6672981095277648	11	700	0.85	Astral95_2_171_SoH
0.6672981095277648	11	700	0.90	Astral95_2_171_SoH
0.667294521480051	20	700	0.65	Astral95_2_171_SoH
0.6670490093968908	9	600	0.80	Astral95_2_171_SoH
0.6669531490681514	18	800	0.85	Astral95_2_171_SoH
0.666778731326046	17	800	0.95	Astral95_2_171_SoH
0.666778731326046	17	700	0.75	Astral95_2_171_SoH
0.66676095556706	18	800	0.95	Astral95_2_171_SoH
0.6667341162550008	15	700	0.75	Astral95_2_171_SoH
0.6667341162550008	15	700	0.85	Astral95_2_171_SoH
0.6667341162550008	15	700	0.90	Astral95_2_171_SoH
0.6667341162550008	15	700	0.95	Astral95_2_171_SoH
0.6667170436735517	20	600	0.80	Astral95_2_161_BeH
0.666693026601904	15	600	0.95	Astral95_2_161_BeH
0.666693026601904	15	600	0.85	Astral95_2_161_BeH
0.666693026601904	15	600	0.90	Astral95_2_161_BeH
0.666693026601904	15	600	0.75	Astral95_2_161_BeH
0.6666689735313348	20	700	0.80	Astral95_2_161_BeH
0.6666566552265556	19	600	0.80	Astral95_2_161_BeH
0.6665962122521516	10	700	0.75	Astral95_2_171_SoH
0.6665962122521516	10	800	0.95	Astral95_2_171_SoH
0.6665962122521516	10	700	0.85	Astral95_2_171_SoH
0.6664647393771557	15	700	0.60	Astral95_2_171_BeH
0.6663863911319685	13	700	0.55	Astral95_2_171_BeH
0.6663600018552249	10	600	0.70	Astral95_2_171_BeH
0.666309375709165	13	700	0.70	Astral95_2_171_BeH
0.6662577038078863	6	500	0.65	Astral95_2_171_SoH
0.6661924468247762	18	600	0.75	Astral95_2_161_SoH
0.6661924468247762	17	600	0.75	Astral95_2_161_SoH
0.6661312076588163	20	900	0.85	Astral95_2_171_SoH
0.6660095193107995	10	600	0.80	Astral95_2_171_SoH
0.6660025471455618	14	600	0.65	Astral95_2_171_SoH
0.6659586223697679	14	600	0.95	Astral95_2_161_BeH
0.6659586223697679	14	600	0.85	Astral95_2_161_BeH
0.6659586223697679	14	600	0.90	Astral95_2_161_BeH
0.665929047635757	19	900	0.75	Astral95_2_171_SoH
0.665874443057352	18	700	0.70	Astral95_2_171_SoH
0.6658709069667559	20	700	0.65	Astral95_2_161_BeH
0.6656686805813352	11	600	0.80	Astral95_2_171_SoH
0.6656069631607792	20	700	0.75	Astral95_2_161_BeH
0.6655731708271454	20	600	0.70	Astral95_2_161_SoH
0.665476029655192	7	500	0.55	Astral95_2_171_SoH
0.6654493374867255	14	700	0.75	Astral95_2_171_SoH
0.6654400875193038	19	700	0.70	Astral95_2_161_SoH
0.6651904861980945	13	700	0.95	Astral95_2_171_SoH
0.6651726222378247	19	700	0.65	Astral95_2_161_BeH
0.6651390708902334	13	600	0.95	Astral95_2_171_BeH
0.6651390708902334	13	600	0.85	Astral95_2_171_BeH
0.6651390708902334	13	600	0.90	Astral95_2_171_BeH
0.6650833710375885	9	700	0.75	Astral95_2_171_BeH
0.6650806526645774	8	600	0.70	Astral95_2_171_BeH
0.6650651059235022	17	800	0.70	Astral95_2_171_BeH
0.6649807124792027	6	600	0.70	Astral95_2_171_BeH
0.6649592901173557	12	600	0.55	Astral95_2_171_SoH
0.6649396260002788	19	600	0.70	Astral95_2_161_SoH
0.6648043272772114	13	700	0.65	Astral95_2_171_BeH
0.6647958937971078	16	700	0.65	Astral95_2_171_SoH
0.6647761960683911	11	500	0.70	Astral95_2_161_SoH
0.6647038272819836	11	500	0.65	Astral95_2_161_BeH
0.6647018344382524	16	800	0.95	Astral95_2_171_SoH
0.6647018344382524	16	700	0.75	Astral95_2_171_SoH
0.6645862399437665	11	800	0.95	Astral95_2_171_SoH
0.664577007786879	15	600	0.60	Astral95_2_171_SoH
0.664577007786879	15	600	0.70	Astral95_2_171_SoH
0.6645047764278487	13	800	0.75	Astral95_2_171_SoH
0.6644734610844925	20	700	0.70	Astral95_2_171_SoH
0.6644309474606587	14	700	0.90	Astral95_2_171_SoH
0.6644309474606587	14	700	0.95	Astral95_2_171_SoH
0.6644309474606587	14	700	0.85	Astral95_2_171_SoH
0.6644076397522566	14	600	0.70	Astral95_2_161_BeH
0.6644039787474652	13	600	0.65	Astral95_2_171_SoH
0.6642966963714515	7	600	0.95	Astral95_2_171_BeH
0.664283876550975	12	700	0.90	Astral95_2_171_SoH
0.664283876550975	12	700	0.95	Astral95_2_171_SoH
0.664283876550975	12	700	0.80	Astral95_2_171_SoH
0.664283876550975	12	700	0.85	Astral95_2_171_SoH
0.6641217536722392	20	700	0.70	Astral95_2_161_SoH
0.6641181384456917	14	700	0.70	Astral95_2_171_BeH
0.6640384793800261	12	600	0.95	Astral95_2_171_BeH
0.6640384793800261	12	600	0.85	Astral95_2_171_BeH
0.6640384793800261	12	600	0.90	Astral95_2_171_BeH
0.6640384793800261	12	600	0.75	Astral95_2_171_BeH
0.6639916969642758	15	600	0.65	Astral95_2_171_BeH
0.6637429892072101	10	500	0.80	Astral95_2_171_BeH
0.6636714599243478	15	700	0.75	Astral95_2_171_BeH
0.6633776935708321	10	600	0.75	Astral95_2_171_SoH
0.6633776935708321	10	600	0.95	Astral95_2_171_SoH
0.6633776935708321	10	600	0.90	Astral95_2_171_SoH
0.6631446969698972	17	700	0.75	Astral95_2_171_BeH
0.6629683613576481	20	700	0.70	Astral95_2_161_BeH
0.6629683613576481	19	700	0.70	Astral95_2_161_BeH
0.6628812319510199	20	800	0.70	Astral95_2_171_BeH
0.6627251883281656	14	600	0.60	Astral95_2_171_SoH
0.6627251883281656	14	600	0.70	Astral95_2_171_SoH
0.6626883257320128	11	600	0.60	Astral95_2_171_SoH
0.6626707389908811	18	600	0.70	Astral95_2_161_SoH
0.6625380567104194	11	500	0.70	Astral95_2_171_BeH
0.6625257132267037	10	500	0.70	Astral95_2_171_SoH
0.6624856698131364	7	600	0.65	Astral95_2_171_BeH
0.6624706787833834	20	700	0.75	Astral95_2_161_SoH
0.6623817707384552	15	600	0.95	Astral95_2_171_BeH
0.6623143762745183	9	600	0.55	Astral95_2_171_BeH
0.6623143762745183	9	600	0.70	Astral95_2_171_BeH
0.6622708208690234	13	600	0.80	Astral95_2_161_SoH
0.6622308116437258	8	600	0.55	Astral95_2_171_BeH
0.6621442263046322	5	600	0.75	Astral95_2_171_SoH
0.6620127907554526	14	500	0.65	Astral95_2_161_BeH
0.6619724535430813	18	700	0.80	Astral95_2_161_SoH
0.661886957725115	9	500	0.80	Astral95_2_171_SoH
0.6617135188072628	7	600	0.65	Astral95_2_171_SoH
0.661671537900023	16	600	0.80	Astral95_2_161_BeH
0.6616475296213631	19	700	0.70	Astral95_2_171_BeH
0.6616430638659734	19	800	0.85	Astral95_2_171_BeH
0.6616430638659734	19	800	0.90	Astral95_2_171_BeH
0.6616430638659734	19	800	0.95	Astral95_2_171_BeH
0.6616371183016768	16	800	0.95	Astral95_1_171_BeH
0.6615813605351214	13	600	0.55	Astral95_2_171_SoH
0.6615637294805237	15	600	0.85	Astral95_2_171_BeH
0.6615637294805237	15	600	0.90	Astral95_2_171_BeH
0.6615521769115182	14	700	0.65	Astral95_2_171_BeH
0.6612311101751736	17	600	0.70	Astral95_2_171_BeH
0.6612007359605592	9	700	0.95	Astral95_2_171_BeH
0.6611292802047775	15	600	0.65	Astral95_2_171_SoH
0.6610864586001898	18	700	0.85	Astral95_2_161_BeH
0.6610864586001898	18	700	0.90	Astral95_2_161_BeH
0.6610864586001898	17	700	0.85	Astral95_2_161_BeH
0.6610776983654085	14	600	0.90	Astral95_2_171_BeH
0.6610776983654085	14	600	0.95	Astral95_2_171_BeH
0.6610776983654085	14	600	0.75	Astral95_2_171_BeH
0.6610776983654085	14	600	0.85	Astral95_2_171_BeH
0.6609781151535697	11	500	0.80	Astral95_2_171_BeH
0.6609590288418445	17	700	0.90	Astral95_2_171_SoH
0.6609590288418445	17	700	0.85	Astral95_2_171_SoH
0.6609440356403385	4	500	0.65	Astral95_2_171_SoH
0.6609278633560746	7	500	0.80	Astral95_2_171_SoH
0.6609123184381231	6	600	0.80	Astral95_2_171_SoH
0.6607901436587296	9	500	0.80	Astral95_2_171_BeH
0.6607607881273265	11	500	0.80	Astral95_2_171_SoH
0.6606675938619888	18	700	0.75	Astral95_2_161_SoH
0.66054934616688	20	700	0.90	Astral95_2_161_BeH
0.6605409213171194	7	600	0.60	Astral95_2_171_BeH
0.6604751908375702	16	800	0.75	Astral95_2_171_SoH
0.6603476864898489	15	600	0.60	Astral95_2_171_BeH
0.6602208900132074	16	600	0.70	Astral95_2_161_BeH
0.6600632563521432	15	600	0.75	Astral95_2_171_SoH
0.6600632563521432	15	600	0.85	Astral95_2_171_SoH
0.6600632563521432	15	600	0.90	Astral95_2_171_SoH
0.6600632563521432	15	600	0.95	Astral95_2_171_SoH
0.6600296780734878	8	600	0.60	Astral95_2_171_BeH
0.6599789154996563	18	600	0.70	Astral95_2_171_SoH
0.6598898624317094	20	600	0.65	Astral95_2_171_SoH
0.6598472920742525	10	700	0.95	Astral95_2_171_BeH
0.6598472920742525	10	700	0.85	Astral95_2_171_BeH
0.6598472920742525	10	700	0.90	Astral95_2_171_BeH
0.6598338379197607	19	600	0.55	Astral95_2_171_SoH
0.6597801623600659	8	500	0.80	Astral95_2_171_SoH
0.6597691092526393	11	600	0.95	Astral95_2_171_SoH
0.6597691092526393	11	600	0.90	Astral95_2_171_SoH
0.6597691092526393	11	600	0.75	Astral95_2_171_SoH
0.6597665027349988	15	700	0.85	Astral95_2_171_BeH
0.6597665027349988	15	700	0.90	Astral95_2_171_BeH
0.6597665027349988	15	800	0.95	Astral95_2_171_BeH
0.6596510742510338	18	700	0.85	Astral95_2_171_BeH
0.6596510742510338	18	700	0.75	Astral95_2_171_BeH
0.6596472174260102	9	500	0.70	Astral95_2_161_BeH
0.6596241042544528	18	700	0.65	Astral95_2_171_BeH
0.6595991027160657	20	700	0.85	Astral95_2_171_BeH
0.6595991027160657	20	700	0.90	Astral95_2_171_BeH
0.6595991027160657	20	700	0.95	Astral95_2_171_BeH
0.6595991027160657	20	700	0.75	Astral95_2_171_BeH
0.6595991027160657	19	700	0.85	Astral95_2_171_BeH
0.6595991027160657	19	700	0.90	Astral95_2_171_BeH
0.6595991027160657	19	700	0.95	Astral95_2_171_BeH
0.6595991027160657	19	700	0.75	Astral95_2_171_BeH
0.6595916959256803	16	800	0.75	Astral95_2_171_BeH
0.6595244977376571	16	700	0.90	Astral95_2_171_SoH
0.6595244977376571	16	700	0.85	Astral95_2_171_SoH
0.6594819017994425	8	500	0.90	Astral95_2_171_SoH
0.6594819017994425	8	500	0.95	Astral95_2_171_SoH
0.6594669983863755	18	500	0.60	Astral95_2_161_SoH
0.6594665072909621	16	600	0.90	Astral95_2_171_SoH
0.6594665072909621	16	600	0.95	Astral95_2_171_SoH
0.6594665072909621	16	700	0.95	Astral95_2_171_SoH
0.6594665072909621	16	600	0.85	Astral95_2_171_SoH
0.6593547276060635	16	600	0.70	Astral95_2_171_BeH
0.6593231559381593	17	700	0.60	Astral95_2_171_SoH
0.6592506821637312	12	600	0.60	Astral95_2_171_SoH
0.6592506821637312	11	600	0.70	Astral95_2_171_SoH
0.6591945709395229	10	500	0.80	Astral95_2_171_SoH
0.6590714444201705	7	600	0.70	Astral95_2_171_BeH
0.6590415411137929	18	600	0.90	Astral95_2_171_BeH
0.6590366948005116	6	600	0.65	Astral95_2_171_SoH
0.6589747135849884	18	600	0.80	Astral95_2_161_SoH
0.6589349436848781	16	600	0.80	Astral95_2_171_BeH
0.6588951846760008	13	600	0.90	Astral95_2_171_SoH
0.6588951846760008	13	600	0.95	Astral95_2_171_SoH
0.6588951846760008	13	600	0.85	Astral95_2_171_SoH
0.6588951846760008	13	600	0.75	Astral95_2_171_SoH
0.6588577179572722	16	700	0.75	Astral95_2_171_BeH
0.6588443966159138	17	600	0.90	Astral95_2_171_BeH
0.658834597896027	6	600	0.70	Astral95_2_171_SoH
0.658834597896027	6	600	0.60	Astral95_2_171_SoH
0.6588089184295823	17	800	0.75	Astral95_2_171_BeH
0.6587615411087974	17	700	0.85	Astral95_2_171_BeH
0.6587615411087974	16	700	0.90	Astral95_2_171_BeH
0.6587615411087974	16	800	0.95	Astral95_2_171_BeH
0.6587615411087974	18	800	0.90	Astral95_2_171_BeH
0.6587615411087974	18	800	0.95	Astral95_2_171_BeH
0.6586991581328062	9	500	0.85	Astral95_2_171_SoH
0.6586991581328062	9	500	0.90	Astral95_2_171_SoH
0.6586991581328062	9	500	0.95	Astral95_2_171_SoH
0.6586631281195732	13	600	0.80	Astral95_2_161_BeH
0.6586516590315619	18	600	0.80	Astral95_2_171_SoH
0.6586162110612918	19	600	0.95	Astral95_2_171_SoH
0.6586065113103355	7	500	0.95	Astral95_2_171_SoH
0.6585299064881297	10	500	0.80	Astral95_2_161_BeH
0.6585173380343311	8	500	0.65	Astral95_2_171_SoH
0.6585112989036274	18	600	0.85	Astral95_2_161_BeH
0.6585112989036274	18	600	0.90	Astral95_2_161_BeH
0.6585112989036274	17	600	0.95	Astral95_2_161_BeH
0.6585112989036274	17	600	0.85	Astral95_2_161_BeH
0.6585112989036274	17	600	0.90	Astral95_2_161_BeH
0.6585112989036274	18	600	0.95	Astral95_2_161_BeH
0.6585112989036274	18	700	0.95	Astral95_2_161_BeH
0.6584578051029191	16	600	0.95	Astral95_2_161_BeH
0.6584578051029191	16	600	0.85	Astral95_2_161_BeH
0.6584578051029191	16	600	0.90	Astral95_2_161_BeH
0.6583152973333279	9	600	0.55	Astral95_2_171_SoH
0.6582568492268797	15	600	0.95	Astral95_2_161_SoH
0.6582568492268797	15	600	0.85	Astral95_2_161_SoH
0.6582568492268797	15	600	0.90	Astral95_2_161_SoH
0.6582350237696684	17	600	0.80	Astral95_2_161_SoH
0.6581844291603615	13	600	0.60	Astral95_2_171_SoH
0.6581361023704126	17	600	0.70	Astral95_2_171_SoH
0.6580212342342653	18	600	0.90	Astral95_2_171_SoH
0.6580212342342653	18	600	0.95	Astral95_2_171_SoH
0.6580212342342653	18	600	0.85	Astral95_2_171_SoH
0.6580164439120675	20	600	0.95	Astral95_2_171_SoH
0.657871784830818	8	600	0.55	Astral95_2_171_SoH
0.6578671429941417	6	600	0.55	Astral95_2_171_BeH
0.6578291965180482	20	600	0.80	Astral95_2_161_SoH
0.6577998729559518	17	700	0.95	Astral95_2_171_SoH
0.6577815590259616	17	600	0.90	Astral95_2_171_SoH
0.6577815590259616	17	600	0.75	Astral95_2_171_SoH
0.6577815590259616	17	600	0.85	Astral95_2_171_SoH
0.6577747941261055	7	600	0.80	Astral95_2_171_BeH
0.6577713340699777	20	800	0.85	Astral95_2_171_BeH
0.6577713340699777	20	800	0.90	Astral95_2_171_BeH
0.6577713340699777	20	800	0.95	Astral95_2_171_BeH
0.6577641276133763	6	500	0.80	Astral95_2_171_SoH
0.6577631150189059	9	600	0.80	Astral95_2_171_BeH
0.6576914003302903	19	600	0.80	Astral95_2_161_SoH
0.6576642128100378	9	500	0.75	Astral95_2_171_SoH
0.6576119230960976	18	800	0.75	Astral95_1_171_BeH
0.6576119230960976	17	800	0.85	Astral95_1_171_BeH
0.6576119230960976	17	800	0.90	Astral95_1_171_BeH
0.6576119230960976	17	800	0.95	Astral95_1_171_BeH
0.6576119230960976	17	800	0.75	Astral95_1_171_BeH
0.6576119230960976	19	800	0.85	Astral95_1_171_BeH
0.6576119230960976	19	800	0.90	Astral95_1_171_BeH
0.6576119230960976	19	800	0.95	Astral95_1_171_BeH
0.6576119230960976	19	800	0.75	Astral95_1_171_BeH
0.6576119230960976	18	800	0.85	Astral95_1_171_BeH
0.6576119230960976	18	800	0.90	Astral95_1_171_BeH
0.6576119230960976	18	800	0.95	Astral95_1_171_BeH
0.6574793459190329	11	500	0.70	Astral95_2_171_SoH
0.6574358462404761	15	700	0.85	Astral95_1_171_BeH
0.6574358462404761	15	700	0.90	Astral95_1_171_BeH
0.6574358462404761	15	700	0.95	Astral95_1_171_BeH
0.6574358462404761	15	700	0.75	Astral95_1_171_BeH
0.6572758832402986	8	500	0.65	Astral95_2_171_BeH
0.6572448188149386	11	700	0.95	Astral95_2_171_BeH
0.6572448188149386	11	700	0.85	Astral95_2_171_BeH
0.6572448188149386	11	700	0.90	Astral95_2_171_BeH
0.6572448188149386	11	700	0.75	Astral95_2_171_BeH
0.6572408615353168	13	600	0.75	Astral95_2_171_BeH
0.6572312192312694	18	600	0.80	Astral95_2_171_BeH
0.6571847658798764	6	600	0.65	Astral95_2_171_BeH
0.6571608913007819	14	600	0.90	Astral95_2_171_SoH
0.6571608913007819	14	600	0.95	Astral95_2_171_SoH
0.6571608913007819	14	600	0.75	Astral95_2_171_SoH
0.6571608913007819	14	600	0.85	Astral95_2_171_SoH
0.6569576815310199	7	600	0.85	Astral95_2_171_SoH
0.6569576815310199	7	600	0.90	Astral95_2_171_SoH
0.6569576815310199	7	600	0.75	Astral95_2_171_SoH
0.6569576815310199	7	600	0.95	Astral95_2_171_SoH
0.6569576815310199	7	700	0.95	Astral95_2_171_SoH
0.6569260756612729	11	500	0.60	Astral95_2_171_SoH
0.6568869533063161	7	500	0.80	Astral95_2_171_BeH
0.6568610208381895	7	500	0.70	Astral95_2_171_SoH
0.6568276748089482	9	500	0.80	Astral95_2_161_SoH
0.6567228748536855	19	700	0.80	Astral95_2_161_SoH
0.6567166933848113	7	600	0.60	Astral95_2_171_SoH
0.656715508951365	8	500	0.75	Astral95_2_171_SoH
0.6566585893073495	12	600	0.95	Astral95_2_171_SoH
0.6566585893073495	12	600	0.80	Astral95_2_171_SoH
0.6566585893073495	12	600	0.85	Astral95_2_171_SoH
0.6566585893073495	12	600	0.90	Astral95_2_171_SoH
0.6566585893073495	12	600	0.75	Astral95_2_171_SoH
0.6566509258904608	19	600	0.85	Astral95_2_161_SoH
0.6566509258904608	19	700	0.85	Astral95_2_161_SoH
0.6566509258904608	19	600	0.90	Astral95_2_161_SoH
0.6566509258904608	19	700	0.90	Astral95_2_161_SoH
0.6566509258904608	19	600	0.95	Astral95_2_161_SoH
0.6566509258904608	19	700	0.95	Astral95_2_161_SoH
0.6566509258904608	19	600	0.75	Astral95_2_161_SoH
0.656557431028502	16	600	0.95	Astral95_2_161_SoH
0.656557431028502	16	600	0.85	Astral95_2_161_SoH
0.656557431028502	16	600	0.90	Astral95_2_161_SoH
0.6565068376286745	14	600	0.80	Astral95_2_161_BeH
0.65645685053033	14	600	0.55	Astral95_2_171_SoH
0.6564118052274682	5	600	0.55	Astral95_2_171_BeH
0.6564058935144325	18	700	0.85	Astral95_2_161_SoH
0.6564058935144325	18	700	0.90	Astral95_2_161_SoH
0.6564010360199165	13	700	0.95	Astral95_1_171_BeH
0.6563787404952051	8	600	0.75	Astral95_2_171_BeH
0.65628379394559	20	600	0.95	Astral95_2_161_BeH
0.65628379394559	20	600	0.85	Astral95_2_161_BeH
0.65628379394559	20	700	0.85	Astral95_2_161_BeH
0.65628379394559	20	600	0.90	Astral95_2_161_BeH
0.65628379394559	19	600	0.95	Astral95_2_161_BeH
0.65628379394559	19	700	0.95	Astral95_2_161_BeH
0.65628379394559	19	600	0.85	Astral95_2_161_BeH
0.65628379394559	19	700	0.85	Astral95_2_161_BeH
0.65628379394559	19	600	0.90	Astral95_2_161_BeH
0.65628379394559	19	700	0.90	Astral95_2_161_BeH
0.6561990684013065	16	500	0.70	Astral95_2_171_SoH
0.6561852061080128	15	600	0.80	Astral95_2_161_BeH
0.6561852061080128	15	600	0.70	Astral95_2_161_BeH
0.6561823719955691	15	800	0.75	Astral95_2_171_BeH
0.6561514551847881	5	500	0.80	Astral95_2_171_SoH
0.6559375861767291	15	500	0.60	Astral95_2_161_BeH
0.6559139894687879	13	700	0.90	Astral95_2_171_BeH
0.6559139894687879	13	700	0.95	Astral95_2_171_BeH
0.6559139894687879	13	700	0.85	Astral95_2_171_BeH
0.6559139894687879	13	700	0.75	Astral95_2_171_BeH
0.655911607656837	7	400	0.80	Astral95_2_171_BeH
0.6559078574028819	7	500	0.90	Astral95_2_171_SoH
0.6558589537213222	17	600	0.80	Astral95_2_171_BeH
0.655788017994719	20	800	0.95	Astral95_1_171_BeH
0.655788017994719	20	800	0.85	Astral95_1_171_BeH
0.655788017994719	20	800	0.90	Astral95_1_171_BeH
0.655788017994719	20	800	0.75	Astral95_1_171_BeH
0.655757946831993	13	700	0.80	Astral95_1_171_SoH
0.6557199094618512	19	600	0.70	Astral95_2_161_BeH
0.6556991194767813	18	600	0.75	Astral95_2_161_BeH
0.6555973358420184	16	600	0.80	Astral95_2_161_SoH
0.6555632843246323	20	700	0.95	Astral95_2_161_BeH
0.6554416482431036	10	500	0.65	Astral95_2_161_BeH
0.6553224683382933	8	600	0.75	Astral95_2_171_SoH
0.6553224683382933	8	600	0.85	Astral95_2_171_SoH
0.6553224683382933	8	700	0.95	Astral95_2_171_SoH
0.6552914005120215	19	600	0.90	Astral95_2_171_SoH
0.6552914005120215	19	600	0.75	Astral95_2_171_SoH
0.6552914005120215	19	600	0.85	Astral95_2_171_SoH
0.6552190138917598	8	500	0.80	Astral95_2_171_BeH
0.6551794711333069	14	700	0.85	Astral95_1_171_BeH
0.6551794711333069	14	700	0.90	Astral95_1_171_BeH
0.6551794711333069	14	700	0.95	Astral95_1_171_BeH
0.6551794711333069	14	700	0.75	Astral95_1_171_BeH
0.6551765028802387	20	700	0.80	Astral95_2_161_SoH
0.6551117633991438	9	600	0.85	Astral95_2_171_SoH
0.6550765505683128	8	700	0.95	Astral95_2_171_BeH
0.6550196386375066	20	600	0.85	Astral95_2_161_SoH
0.6550196386375066	20	700	0.85	Astral95_2_161_SoH
0.6550196386375066	20	600	0.90	Astral95_2_161_SoH
0.6550196386375066	20	700	0.90	Astral95_2_161_SoH
0.6550196386375066	20	600	0.95	Astral95_2_161_SoH
0.6550196386375066	20	700	0.95	Astral95_2_161_SoH
0.6548907431814106	14	700	0.65	Astral95_2_171_SoH
0.6548251446720103	7	500	0.65	Astral95_2_171_BeH
0.6546962990093563	18	600	0.95	Astral95_2_171_BeH
0.6546722550653794	5	600	0.70	Astral95_2_171_SoH
0.6546394057421545	10	500	0.70	Astral95_2_161_SoH
0.6545760687892778	5	600	0.60	Astral95_2_171_SoH
0.6545714146604593	12	700	0.90	Astral95_2_171_BeH
0.6545714146604593	12	700	0.95	Astral95_2_171_BeH
0.6545714146604593	12	700	0.85	Astral95_2_171_BeH
0.6544523955651259	5	500	0.80	Astral95_2_171_BeH
0.6543304282986517	18	600	0.85	Astral95_2_161_SoH
0.6543304282986517	18	600	0.90	Astral95_2_161_SoH
0.6543304282986517	18	600	0.95	Astral95_2_161_SoH
0.6543304282986517	18	700	0.95	Astral95_2_161_SoH
0.6543304282986517	17	600	0.95	Astral95_2_161_SoH
0.6543304282986517	17	700	0.95	Astral95_2_161_SoH
0.6543304282986517	17	600	0.85	Astral95_2_161_SoH
0.6543304282986517	17	600	0.90	Astral95_2_161_SoH
0.6543178121153649	19	600	0.80	Astral95_2_171_BeH
0.6541034374492917	10	500	0.55	Astral95_2_171_SoH
0.6540141521129863	18	600	0.55	Astral95_2_171_SoH
0.65400650403091	14	500	0.80	Astral95_2_171_SoH
0.6539998080191922	10	500	0.65	Astral95_2_171_BeH
0.6539664837906325	16	600	0.75	Astral95_2_161_BeH
0.6539655265528422	9	700	0.95	Astral95_2_171_SoH
0.6538904831490354	19	600	0.95	Astral95_2_171_BeH
0.6537987838787581	17	600	0.60	Astral95_2_171_SoH
0.6537987838787581	17	600	0.65	Astral95_2_171_SoH
0.6537987838787581	17	600	0.55	Astral95_2_171_SoH
0.6537898824077989	8	500	0.70	Astral95_2_171_SoH
0.6537502755381638	6	500	0.80	Astral95_2_171_BeH
0.6537089774385755	10	500	0.60	Astral95_2_171_SoH
0.6537089774385755	10	500	0.65	Astral95_2_171_SoH
0.6537062933430465	17	700	0.60	Astral95_2_171_BeH
0.6535806303842769	9	700	0.85	Astral95_2_171_BeH
0.6535806303842769	9	700	0.90	Astral95_2_171_BeH
0.6535165749099158	18	600	0.60	Astral95_2_171_SoH
0.6534530339491886	19	600	0.80	Astral95_2_171_SoH
0.6534530339491886	19	600	0.70	Astral95_2_171_SoH
0.6533815707067323	5	600	0.65	Astral95_2_171_SoH
0.653374403758613	10	500	0.95	Astral95_2_171_SoH
0.653374403758613	10	500	0.85	Astral95_2_171_SoH
0.653374403758613	10	500	0.90	Astral95_2_171_SoH
0.6533543452698386	16	600	0.65	Astral95_2_171_SoH
0.6533085673039737	11	500	0.95	Astral95_2_171_SoH
0.6533085673039737	11	500	0.85	Astral95_2_171_SoH
0.6533085673039737	11	500	0.90	Astral95_2_171_SoH
0.6533085673039737	11	500	0.75	Astral95_2_171_SoH
0.6531918441591087	19	600	0.60	Astral95_2_171_SoH
0.6531918441591087	19	600	0.65	Astral95_2_171_SoH
0.6531545177388073	14	700	0.55	Astral95_2_171_BeH
0.6531527438700557	14	700	0.90	Astral95_2_171_BeH
0.6531527438700557	14	700	0.95	Astral95_2_171_BeH
0.6531527438700557	14	800	0.95	Astral95_2_171_BeH
0.6531527438700557	14	700	0.75	Astral95_2_171_BeH
0.6531527438700557	14	700	0.85	Astral95_2_171_BeH
0.6530383594739766	9	600	0.75	Astral95_2_171_SoH
0.6529603612952397	7	400	0.70	Astral95_2_171_BeH
0.6529076120699608	18	600	0.65	Astral95_2_171_SoH
0.6528538918228943	20	600	0.80	Astral95_2_171_SoH
0.6528538918228943	20	600	0.70	Astral95_2_171_SoH
0.6527554354219148	16	500	0.80	Astral95_2_171_SoH
0.6525905944994851	16	700	0.85	Astral95_1_171_BeH
0.6525905944994851	16	700	0.90	Astral95_1_171_BeH
0.6525905944994851	16	700	0.95	Astral95_1_171_BeH
0.6525905944994851	16	700	0.75	Astral95_1_171_BeH
0.6525563327299134	20	600	0.80	Astral95_1_161_SoH
0.6525563327299134	19	600	0.80	Astral95_1_161_SoH
0.6525011680095382	17	600	0.65	Astral95_2_161_BeH
0.6523669837324133	15	500	0.80	Astral95_2_171_SoH
0.652335616540784	18	900	0.85	Astral95_2_171_BeH
0.6522927880906421	10	500	0.75	Astral95_2_171_SoH
0.6522019534555492	17	900	0.90	Astral95_2_171_BeH
0.6520732405463766	17	700	0.80	Astral95_1_171_SoH
0.6519613171376976	18	800	0.75	Astral95_1_171_SoH
0.6519613171376976	17	800	0.95	Astral95_1_171_SoH
0.6519613171376976	18	800	0.85	Astral95_1_171_SoH
0.6519613171376976	18	800	0.90	Astral95_1_171_SoH
0.6519613171376976	18	800	0.95	Astral95_1_171_SoH
0.6519049147558328	16	600	0.55	Astral95_2_171_SoH
0.6517664542133322	18	600	0.80	Astral95_1_161_SoH
0.65148826034681	7	400	0.55	Astral95_2_171_SoH
0.6513563968630245	10	600	0.70	Astral95_2_171_SoH
0.6512964993588498	19	800	0.95	Astral95_1_171_SoH
0.6512964993588498	19	800	0.85	Astral95_1_171_SoH
0.6512964993588498	19	800	0.90	Astral95_1_171_SoH
0.6512964993588498	19	800	0.75	Astral95_1_171_SoH
0.6512093954863667	11	500	0.65	Astral95_2_171_SoH
0.6511736899130531	6	600	0.95	Astral95_2_171_SoH
0.6511736899130531	6	600	0.85	Astral95_2_171_SoH
0.6511736899130531	6	600	0.90	Astral95_2_171_SoH
0.6511736899130531	6	600	0.75	Astral95_2_171_SoH
0.6510926183527453	15	700	0.85	Astral95_1_171_SoH
0.6510926183527453	15	700	0.90	Astral95_1_171_SoH
0.6510926183527453	15	700	0.95	Astral95_1_171_SoH
0.6510926183527453	15	700	0.75	Astral95_1_171_SoH
0.6509912314779982	18	600	0.70	Astral95_2_161_BeH
0.6509912314779982	17	600	0.70	Astral95_2_161_BeH
0.6509758307031993	9	500	0.70	Astral95_2_171_BeH
0.6508684144651885	8	500	0.55	Astral95_2_171_SoH
0.6508684144651885	8	500	0.60	Astral95_2_171_SoH
0.6507932015041019	8	500	0.55	Astral95_2_171_BeH
0.6507433522146647	5	600	0.80	Astral95_2_171_SoH
0.6506628481958906	10	500	0.75	Astral95_2_171_BeH
0.6506628481958906	10	500	0.85	Astral95_2_171_BeH
0.6505046419517652	5	600	0.60	Astral95_2_171_BeH
0.6505046419517652	5	600	0.65	Astral95_2_171_BeH
0.6505046419517652	5	600	0.70	Astral95_2_171_BeH
0.650267991225527	6	500	0.60	Astral95_2_171_BeH
0.6500759018290112	13	700	0.95	Astral95_1_171_SoH
0.6500303584208916	18	600	0.75	Astral95_2_171_BeH
0.650011090095374	6	400	0.80	Astral95_2_171_BeH
0.6499958984932537	9	500	0.55	Astral95_2_171_SoH
0.6499958984932537	9	500	0.65	Astral95_2_171_SoH
0.6499958984932537	9	500	0.70	Astral95_2_171_SoH
0.6499802691581763	8	500	0.70	Astral95_2_171_BeH
0.6499802691581763	8	500	0.60	Astral95_2_171_BeH
0.6497914814953187	15	700	0.95	Astral95_2_171_BeH
0.6497866936578574	11	500	0.60	Astral95_2_171_BeH
0.6496621399493966	10	600	0.75	Astral95_2_171_BeH
0.6492990214652351	6	600	0.95	Astral95_2_171_BeH
0.6492047884758548	11	600	0.75	Astral95_2_171_BeH
0.6491314452866214	6	500	0.55	Astral95_2_171_BeH
0.6491314452866214	6	500	0.65	Astral95_2_171_BeH
0.6491181596074447	9	500	0.60	Astral95_2_171_BeH
0.6488421095638434	15	500	0.85	Astral95_2_171_SoH
0.6488299056446695	14	700	0.85	Astral95_1_171_SoH
0.6488299056446695	14	700	0.90	Astral95_1_171_SoH
0.6488299056446695	14	700	0.95	Astral95_1_171_SoH
0.6488299056446695	14	700	0.75	Astral95_1_171_SoH
0.6488228454954873	5	600	0.95	Astral95_2_171_SoH
0.6488228454954873	5	600	0.85	Astral95_2_171_SoH
0.6488228454954873	5	600	0.90	Astral95_2_171_SoH
0.6488187467134219	6	600	0.80	Astral95_2_171_BeH
0.6487502367194053	11	700	0.75	Astral95_2_171_SoH
0.6487263862280479	10	500	0.80	Astral95_2_161_SoH
0.6483987579680988	17	700	0.90	Astral95_2_171_BeH
0.6483987579680988	17	700	0.95	Astral95_2_171_BeH
0.6483987579680988	16	700	0.95	Astral95_2_171_BeH
0.6483987579680988	18	700	0.90	Astral95_2_171_BeH
0.6483987579680988	18	700	0.95	Astral95_2_171_BeH
0.6483309467513315	20	800	0.95	Astral95_1_171_SoH
0.6483309467513315	20	800	0.85	Astral95_1_171_SoH
0.6483309467513315	20	800	0.90	Astral95_1_171_SoH
0.6483309467513315	20	800	0.75	Astral95_1_171_SoH
0.6482504309958643	12	500	0.80	Astral95_2_161_BeH
0.6482504309958643	12	500	0.70	Astral95_2_161_BeH
0.648246800839916	12	500	0.85	Astral95_2_171_SoH
0.648246800839916	12	500	0.90	Astral95_2_171_SoH
0.6481174906559325	6	600	0.60	Astral95_2_171_BeH
0.6480894102517097	17	600	0.95	Astral95_2_171_BeH
0.6480889267792017	9	600	0.75	Astral95_2_171_BeH
0.6480760042368104	16	700	0.85	Astral95_1_171_SoH
0.6480760042368104	16	700	0.90	Astral95_1_171_SoH
0.6480760042368104	16	700	0.95	Astral95_1_171_SoH
0.6480760042368104	16	700	0.75	Astral95_1_171_SoH
0.6478822451282571	10	600	0.85	Astral95_2_171_SoH
0.6478404634490738	4	600	0.95	Astral95_2_171_SoH
0.647759296653105	13	700	0.75	Astral95_2_171_SoH
0.6477418441864464	17	500	0.75	Astral95_2_171_SoH
0.6477331517536711	18	600	0.75	Astral95_2_171_SoH
0.6475694708474037	7	600	0.85	Astral95_2_171_BeH
0.6475694708474037	7	600	0.90	Astral95_2_171_BeH
0.6475694708474037	7	600	0.75	Astral95_2_171_BeH
0.647491743465909	17	600	0.95	Astral95_2_171_SoH
0.6473233957706603	20	700	0.60	Astral95_2_171_BeH
0.6472306301997833	18	700	0.80	Astral95_1_171_SoH
0.6472306301997833	19	700	0.80	Astral95_1_171_SoH
0.6471314702388895	13	400	0.65	Astral95_2_161_SoH
0.6466715639253641	10	600	0.60	Astral95_2_171_SoH
0.6465616754191186	19	800	0.70	Astral95_1_171_SoH
0.6464962370916126	16	600	0.55	Astral95_2_171_BeH
0.6464896419568313	5	500	0.55	Astral95_2_171_SoH
0.6464884408803405	16	600	0.90	Astral95_2_171_BeH
0.6464884408803405	16	600	0.85	Astral95_2_171_BeH
0.6464844839251033	6	600	0.75	Astral95_2_171_BeH
0.6464659228917076	17	800	0.80	Astral95_1_171_SoH
0.64645825461557	19	600	0.85	Astral95_1_161_SoH
0.64645825461557	19	600	0.90	Astral95_1_161_SoH
0.64645825461557	19	600	0.95	Astral95_1_161_SoH
0.6463951012641438	17	600	0.75	Astral95_2_171_BeH
0.6461403179978475	3	600	0.95	Astral95_2_171_SoH
0.6460622795705048	20	600	0.80	Astral95_1_161_BeH
0.6460458515015093	14	400	0.65	Astral95_2_161_SoH
0.6459283317163395	7	500	0.60	Astral95_2_171_SoH
0.6458122804111172	17	700	0.95	Astral95_1_171_SoH
0.6458122804111172	18	700	0.95	Astral95_1_171_SoH
0.6457458021195895	12	700	0.75	Astral95_2_171_SoH
0.645734872956087	12	600	0.55	Astral95_2_171_BeH
0.6457245057645719	20	600	0.85	Astral95_1_161_SoH
0.6457245057645719	20	600	0.90	Astral95_1_161_SoH
0.6457245057645719	20	600	0.95	Astral95_1_161_SoH
0.6455939423795423	6	400	0.70	Astral95_2_171_BeH
0.6455647481295609	6	600	0.85	Astral95_2_171_BeH
0.6455647481295609	6	600	0.90	Astral95_2_171_BeH
0.6451114934469594	6	400	0.55	Astral95_2_171_SoH
0.6450633821235608	16	700	0.70	Astral95_2_171_SoH
0.6450450818186677	18	600	0.95	Astral95_1_161_SoH
0.6448004325345613	19	600	0.70	Astral95_1_161_SoH
0.644752709652232	3	600	0.95	Astral95_2_171_BeH
0.6446410259777112	7	500	0.55	Astral95_2_171_BeH
0.6446410259777112	7	500	0.60	Astral95_2_171_BeH
0.6444849599312814	5	600	0.75	Astral95_2_171_BeH
0.644410676552799	6	500	0.70	Astral95_2_171_SoH
0.6443061065225683	15	700	0.80	Astral95_1_171_BeH
0.6442943174612593	11	600	0.85	Astral95_2_171_SoH
0.6442548511930897	5	500	0.60	Astral95_2_171_SoH
0.6441521039531148	17	700	0.85	Astral95_1_171_SoH
0.6441521039531148	17	700	0.90	Astral95_1_171_SoH
0.6441521039531148	17	700	0.75	Astral95_1_171_SoH
0.6441521039531148	18	700	0.85	Astral95_1_171_SoH
0.6441521039531148	18	700	0.90	Astral95_1_171_SoH
0.6441338298379781	12	500	0.80	Astral95_2_161_SoH
0.644050670184474	19	700	0.85	Astral95_1_171_SoH
0.644050670184474	19	700	0.90	Astral95_1_171_SoH
0.644050670184474	19	700	0.95	Astral95_1_171_SoH
0.644023527664609	9	500	0.85	Astral95_2_161_SoH
0.644023527664609	9	500	0.90	Astral95_2_161_SoH
0.644023527664609	9	500	0.95	Astral95_2_161_SoH
0.6439987279101068	7	400	0.85	Astral95_2_171_BeH
0.6439987279101068	7	400	0.90	Astral95_2_171_BeH
0.6439987279101068	7	400	0.95	Astral95_2_171_BeH
0.6439443176709873	14	700	0.80	Astral95_1_171_SoH
0.6438424607923272	5	600	0.80	Astral95_2_171_BeH
0.6438256558310336	20	600	0.75	Astral95_1_161_SoH
0.6437925811435091	18	700	0.60	Astral95_2_171_BeH
0.6437613767158277	13	500	0.80	Astral95_2_171_SoH
0.6437430966562616	7	400	0.85	Astral95_2_171_SoH
0.6437430966562616	7	400	0.90	Astral95_2_171_SoH
0.6437430966562616	7	400	0.75	Astral95_2_171_SoH
0.6437430966562616	7	400	0.95	Astral95_2_171_SoH
0.6437383511019317	6	500	0.55	Astral95_2_171_SoH
0.6437137073407102	5	500	0.70	Astral95_2_171_BeH
0.6437126563107185	5	500	0.60	Astral95_2_171_BeH
0.6436724625944955	8	400	0.75	Astral95_2_171_BeH
0.6436724625944955	8	400	0.85	Astral95_2_171_BeH
0.6436724625944955	8	400	0.90	Astral95_2_171_BeH
0.6436724625944955	8	400	0.95	Astral95_2_171_BeH
0.6436096107920958	12	500	0.70	Astral95_2_161_SoH
0.6435356499569186	6	500	0.60	Astral95_2_171_SoH
0.6434883864589759	11	600	0.55	Astral95_2_171_BeH
0.6434677600231606	10	600	0.65	Astral95_2_171_BeH
0.6434249654772701	10	600	0.60	Astral95_2_171_BeH
0.6433395113067802	9	500	0.65	Astral95_2_161_BeH
0.6433374223770065	4	600	0.95	Astral95_2_171_BeH
0.643315284633636	11	500	0.80	Astral95_2_161_BeH
0.643315284633636	11	500	0.70	Astral95_2_161_BeH
0.6432365917813884	18	700	0.70	Astral95_1_171_SoH
0.6431904804892089	19	600	0.75	Astral95_1_161_SoH
0.6431237990744332	19	700	0.80	Astral95_1_171_BeH
0.643092531380577	17	800	0.80	Astral95_1_171_BeH
0.6429241570179767	5	400	0.80	Astral95_2_171_BeH
0.6429124832261369	12	600	0.60	Astral95_2_171_BeH
0.6428925694735379	12	600	0.65	Astral95_2_171_SoH
0.6428566080441586	20	800	0.70	Astral95_1_171_SoH
0.6428107467123948	20	600	0.75	Astral95_2_171_SoH
0.6428107467123948	20	600	0.90	Astral95_2_171_SoH
0.6428107467123948	20	600	0.85	Astral95_2_171_SoH
0.6428021457443988	9	400	0.70	Astral95_2_171_BeH
0.6428021457443988	9	400	0.80	Astral95_2_171_BeH
0.6427271215085755	5	600	0.85	Astral95_2_171_BeH
0.6427271215085755	5	600	0.90	Astral95_2_171_BeH
0.6427271215085755	5	600	0.95	Astral95_2_171_BeH
0.6424995226619205	16	600	0.95	Astral95_2_171_BeH
0.6424675278319585	9	500	0.65	Astral95_2_171_BeH
0.6424516792748546	19	500	0.60	Astral95_2_161_BeH
0.6424245637747469	15	700	0.80	Astral95_1_171_SoH
0.6422786539580859	18	600	0.65	Astral95_2_171_BeH
0.6422592576197377	4	500	0.55	Astral95_2_171_SoH
0.6421418593400172	17	700	0.80	Astral95_1_171_BeH
0.6421153169846512	12	500	0.75	Astral95_2_171_SoH
0.6420901622902996	17	700	0.70	Astral95_1_171_SoH
0.6418951480889314	17	800	0.95	Astral95_2_171_BeH
0.6418951480889314	16	700	0.85	Astral95_2_171_BeH
0.6417998984157903	7	500	0.65	Astral95_2_171_SoH
0.6417858296855923	3	400	0.60	Astral95_2_171_BeH
0.641783313063173	15	600	0.55	Astral95_2_171_SoH
0.6416972999258747	13	600	0.55	Astral95_2_171_BeH
0.6415660809538712	18	700	0.80	Astral95_1_171_BeH
0.6414493350638113	9	500	0.95	Astral95_2_161_BeH
0.6413630315426303	7	400	0.75	Astral95_2_171_BeH
0.6413464982160576	9	400	0.85	Astral95_2_171_BeH
0.6413464982160576	9	400	0.90	Astral95_2_171_BeH
0.6413464982160576	9	400	0.95	Astral95_2_171_BeH
0.6413345891346366	19	700	0.65	Astral95_1_171_BeH
0.6412803983001756	18	700	0.75	Astral95_1_171_BeH
0.6412803983001756	17	700	0.85	Astral95_1_171_BeH
0.6412803983001756	17	700	0.90	Astral95_1_171_BeH
0.6412803983001756	17	700	0.95	Astral95_1_171_BeH
0.6412803983001756	17	700	0.75	Astral95_1_171_BeH
0.6412803983001756	19	700	0.85	Astral95_1_171_BeH
0.6412803983001756	19	700	0.90	Astral95_1_171_BeH
0.6412803983001756	19	700	0.95	Astral95_1_171_BeH
0.6412803983001756	19	700	0.75	Astral95_1_171_BeH
0.6412803983001756	18	700	0.85	Astral95_1_171_BeH
0.6412803983001756	18	700	0.90	Astral95_1_171_BeH
0.6412803983001756	18	700	0.95	Astral95_1_171_BeH
0.6412666674096611	19	700	0.60	Astral95_2_171_BeH
0.641205468716651	3	500	0.55	Astral95_2_171_SoH
0.641205468716651	3	500	0.60	Astral95_2_171_SoH
0.6411967059179269	20	600	0.75	Astral95_1_161_BeH
0.6411236127928344	13	700	0.85	Astral95_1_171_BeH
0.6411236127928344	13	700	0.75	Astral95_1_171_BeH
0.6411236127928344	13	700	0.80	Astral95_1_171_BeH
0.6410857357952542	19	600	0.95	Astral95_1_161_BeH
0.6410857357952542	19	600	0.85	Astral95_1_161_BeH
0.6410857357952542	19	600	0.90	Astral95_1_161_BeH
0.6410649365599433	10	500	0.85	Astral95_2_161_SoH
0.6410649365599433	10	500	0.90	Astral95_2_161_SoH
0.641040723498585	19	600	0.60	Astral95_1_161_SoH
0.6409853718935175	4	500	0.70	Astral95_2_171_BeH
0.6409812862425408	20	600	0.85	Astral95_1_161_BeH
0.6409812862425408	20	600	0.90	Astral95_1_161_BeH
0.640845145089985	16	700	0.65	Astral95_2_171_BeH
0.640647035620013	16	700	0.80	Astral95_1_171_BeH
0.6405726740031518	19	600	0.75	Astral95_1_161_BeH
0.6404606390732973	13	500	0.65	Astral95_2_161_BeH
0.6403908739365065	20	700	0.65	Astral95_2_171_BeH
0.6403502152071172	13	500	0.80	Astral95_2_161_SoH
0.6403502152071172	13	500	0.70	Astral95_2_161_SoH
0.6402989806034534	13	500	0.80	Astral95_2_171_BeH
0.6402988558862258	5	500	0.65	Astral95_2_171_SoH
0.6402243351074478	14	500	0.70	Astral95_2_171_SoH
0.6400075263073037	9	500	0.75	Astral95_2_161_SoH
0.6399175615819779	16	700	0.80	Astral95_1_171_SoH
0.6398866865107194	16	700	0.60	Astral95_2_171_BeH
0.6398783391283377	15	700	0.65	Astral95_1_171_BeH
0.6398783391283377	14	700	0.80	Astral95_1_171_BeH
0.6398575661886351	12	500	0.80	Astral95_2_171_BeH
0.6397846817168511	7	400	0.65	Astral95_2_161_SoH
0.6396639334376119	15	600	0.70	Astral95_2_171_BeH
0.6396541822371815	17	500	0.80	Astral95_2_171_SoH
0.6396030755989304	17	700	0.65	Astral95_1_171_SoH
0.6395627346799535	18	600	0.70	Astral95_2_171_BeH
0.6395627346799535	18	600	0.85	Astral95_2_171_BeH
0.6394226549405968	3	500	0.70	Astral95_2_171_SoH
0.6394140964841027	11	400	0.65	Astral95_2_161_BeH
0.6393802410889879	20	600	0.85	Astral95_2_171_BeH
0.6393802410889879	20	600	0.90	Astral95_2_171_BeH
0.6393802410889879	20	600	0.70	Astral95_2_171_BeH
0.6393501049888475	17	600	0.85	Astral95_2_171_BeH
0.6393197268922178	15	500	0.75	Astral95_2_161_SoH
0.6393197268922178	14	500	0.80	Astral95_2_161_SoH
0.6393197268922178	14	500	0.70	Astral95_2_161_SoH
0.6393197268922178	14	500	0.75	Astral95_2_161_SoH
0.6392530600279965	8	400	0.60	Astral95_2_161_BeH
0.6392346784493872	12	400	0.65	Astral95_2_161_BeH
0.6391974515075861	15	500	0.60	Astral95_2_171_SoH
0.6391735889492981	9	400	0.75	Astral95_2_171_BeH
0.6391720613800398	8	400	0.80	Astral95_2_171_BeH
0.6391704016451789	2	400	0.60	Astral95_2_171_SoH
0.6391437089916445	18	700	0.75	Astral95_1_171_SoH
0.6390435092089913	12	500	0.80	Astral95_2_171_SoH
0.6389997841182503	3	500	0.65	Astral95_2_171_SoH
0.6389202102800429	20	500	0.60	Astral95_2_161_BeH
0.6388954679491992	6	500	0.70	Astral95_2_171_BeH
0.6388943697694622	19	700	0.65	Astral95_1_171_SoH
0.6388294125959544	19	800	0.65	Astral95_1_171_SoH
0.6387649467899392	20	800	0.80	Astral95_1_171_BeH
0.6386889949410128	19	600	0.85	Astral95_2_171_BeH
0.6386889949410128	19	600	0.90	Astral95_2_171_BeH
0.6386779203437591	13	400	0.60	Astral95_2_161_BeH
0.6386675070502734	18	500	0.60	Astral95_2_171_SoH
0.6386675070502734	18	500	0.55	Astral95_2_171_SoH
0.6385977819882905	19	800	0.80	Astral95_1_171_SoH
0.638562346252253	6	400	0.65	Astral95_2_161_BeH
0.6385564565505796	4	400	0.60	Astral95_2_171_BeH
0.6385249501814836	12	500	0.95	Astral95_2_161_BeH
0.6384817592712735	18	600	0.95	Astral95_1_161_BeH
0.638474609876395	19	700	0.75	Astral95_1_171_SoH
0.6384417806800153	7	400	0.60	Astral95_2_161_BeH
0.6383891524529093	20	700	0.70	Astral95_1_171_SoH
0.6383857446877669	17	500	0.70	Astral95_2_171_SoH
0.6383539301470149	14	700	0.70	Astral95_1_171_BeH
0.6383539301470149	14	700	0.65	Astral95_1_171_BeH
0.6383229481715361	15	700	0.70	Astral95_1_171_BeH
0.6382842983314987	16	500	0.80	Astral95_2_171_BeH
0.6381837409804789	17	700	0.70	Astral95_1_171_BeH
0.6381836606265432	13	600	0.70	Astral95_2_171_BeH
0.6381735864771096	15	500	0.75	Astral95_2_171_SoH
0.6381735864771096	15	500	0.90	Astral95_2_171_SoH
0.6381735864771096	15	500	0.95	Astral95_2_171_SoH
0.6381686488065859	19	800	0.80	Astral95_1_171_BeH
0.6381299180671358	4	400	0.60	Astral95_2_171_SoH
0.6380498668186759	20	500	0.75	Astral95_2_161_BeH
0.6380270861704349	3	400	0.55	Astral95_2_171_BeH
0.6380253110569787	20	800	0.80	Astral95_1_171_SoH
0.6380034482594124	3	400	0.55	Astral95_2_171_SoH
0.637990606485182	11	400	0.65	Astral95_2_161_SoH
0.6379746468377349	13	500	0.65	Astral95_2_171_SoH
0.6378227667735811	4	500	0.60	Astral95_2_171_BeH
0.6377837826004726	16	700	0.70	Astral95_1_171_BeH
0.6377753311353932	19	700	0.70	Astral95_1_171_SoH
0.6377718403813534	8	500	0.85	Astral95_2_171_SoH
0.6377371773403581	20	700	0.70	Astral95_2_171_BeH
0.6376956204753426	20	600	0.60	Astral95_1_161_SoH
0.6376938894082442	13	500	0.65	Astral95_2_171_BeH
0.6376640170152731	18	700	0.65	Astral95_1_171_SoH
0.6376372241863822	13	500	0.85	Astral95_2_171_SoH
0.6375478428706425	5	500	0.70	Astral95_2_171_SoH
0.6375345138324587	18	800	0.80	Astral95_1_171_BeH
0.6373681889890015	18	800	0.80	Astral95_1_171_SoH
0.6373281429847178	13	400	0.75	Astral95_2_161_BeH
0.6372405026768166	9	500	0.75	Astral95_2_171_BeH
0.6371805005894147	16	400	0.85	Astral95_2_161_BeH
0.6371805005894147	16	400	0.80	Astral95_2_161_BeH
0.6371604599610423	19	500	0.75	Astral95_2_161_BeH
0.6371261543847133	13	700	0.65	Astral95_1_171_BeH
0.6371261543847133	13	700	0.70	Astral95_1_171_BeH
0.6370418051548782	20	700	0.95	Astral95_1_171_SoH
0.6370190971039376	20	600	0.65	Astral95_1_161_SoH
0.6369912821860689	7	500	0.85	Astral95_2_171_SoH
0.6369912821860689	7	500	0.75	Astral95_2_171_SoH
0.6368543173979092	10	500	0.75	Astral95_2_161_SoH
0.6368438259101485	8	500	0.90	Astral95_2_171_BeH
0.6368438259101485	8	500	0.95	Astral95_2_171_BeH
0.6367875352981702	20	600	0.75	Astral95_2_171_BeH
0.6367875352981702	19	600	0.70	Astral95_2_171_BeH
0.6367875206833505	11	600	0.65	Astral95_2_171_BeH
0.6367875206833505	11	600	0.60	Astral95_2_171_BeH
0.6367543613641874	15	500	0.80	Astral95_1_161_BeH
0.6367166214655571	16	700	0.70	Astral95_1_171_SoH
0.6367153101255881	15	500	0.70	Astral95_2_161_SoH
0.6366933258862669	11	600	0.70	Astral95_2_171_BeH
0.6366780257844491	4	500	0.70	Astral95_2_171_SoH
0.6366707091093712	9	500	0.60	Astral95_2_171_SoH
0.6366533891909513	19	600	0.70	Astral95_1_161_BeH
0.6365818153179892	17	800	0.85	Astral95_1_171_SoH
0.6365818153179892	17	800	0.75	Astral95_1_171_SoH
0.6365717227966845	8	400	0.70	Astral95_2_171_BeH
0.6365495521901793	10	600	0.55	Astral95_2_171_BeH
0.6364499236613911	6	400	0.95	Astral95_2_171_BeH
0.6363740677927056	20	800	0.70	Astral95_1_171_BeH
0.6363740677927056	20	800	0.65	Astral95_1_171_BeH
0.6363344426887265	19	700	0.65	Astral95_2_171_BeH
0.6363159832692112	8	500	0.75	Astral95_2_171_BeH
0.6363159832692112	8	500	0.85	Astral95_2_171_BeH
0.636213445579593	18	700	0.65	Astral95_1_171_BeH
0.6362120961559623	16	600	0.60	Astral95_2_171_BeH
0.6362120961559623	16	600	0.65	Astral95_2_171_BeH
0.6361551867253101	13	600	0.70	Astral95_2_171_SoH
0.6361515352383782	18	700	0.70	Astral95_1_171_BeH
0.6361089540377537	7	500	0.95	Astral95_2_171_BeH
0.636100956610038	19	600	0.80	Astral95_1_161_BeH
0.6360845244337542	13	500	0.95	Astral95_2_171_SoH
0.6360813375477934	13	500	0.90	Astral95_2_171_SoH
0.6360774449718871	15	500	0.55	Astral95_2_171_SoH
0.6360325083483224	13	500	0.80	Astral95_2_161_BeH
0.6360224692830536	7	400	0.55	Astral95_2_171_BeH
0.6360224692830536	7	400	0.60	Astral95_2_171_BeH
0.6360035797276476	14	500	0.90	Astral95_2_171_SoH
0.6360035797276476	14	500	0.95	Astral95_2_171_SoH
0.6360035797276476	14	500	0.75	Astral95_2_171_SoH
0.6360035797276476	14	500	0.85	Astral95_2_171_SoH
0.6359810872519571	9	500	0.85	Astral95_2_171_BeH
0.6359810872519571	9	500	0.90	Astral95_2_171_BeH
0.6359810872519571	9	500	0.95	Astral95_2_171_BeH
0.6359725962486851	15	500	0.70	Astral95_2_171_SoH
0.6358333670133065	13	500	0.75	Astral95_2_171_SoH
0.6358244887950482	13	700	0.85	Astral95_1_171_SoH
0.6358244887950482	13	700	0.75	Astral95_1_171_SoH
0.6357941428950867	12	400	0.60	Astral95_2_161_BeH
0.6357910332267156	19	700	0.60	Astral95_1_171_BeH
0.635781731753036	15	500	0.80	Astral95_2_161_BeH
0.635781731753036	15	500	0.70	Astral95_2_161_BeH
0.635781731753036	14	500	0.80	Astral95_2_161_BeH
0.6356349873126117	2	500	0.85	Astral95_2_171_SoH
0.635629266062524	19	500	0.65	Astral95_2_161_BeH
0.6356210454877467	16	700	0.60	Astral95_1_171_SoH
0.6356041765844616	6	400	0.85	Astral95_2_171_BeH
0.6355977035836669	4	500	0.60	Astral95_2_171_SoH
0.6355646554190018	7	500	0.85	Astral95_2_171_BeH
0.6355646554190018	7	500	0.90	Astral95_2_171_BeH
0.6355646554190018	7	500	0.75	Astral95_2_171_BeH
0.6354180168821806	16	700	0.65	Astral95_1_171_BeH
0.6354093290255768	6	500	0.85	Astral95_2_171_BeH
0.6354093290255768	6	500	0.90	Astral95_2_171_BeH
0.6354093290255768	6	500	0.75	Astral95_2_171_BeH
0.6353605508749577	10	500	0.85	Astral95_2_161_BeH
0.6353605508749577	10	500	0.90	Astral95_2_161_BeH
0.6353340268672116	12	500	0.95	Astral95_2_171_SoH
0.6352709594649623	12	700	0.75	Astral95_2_171_BeH
0.6352684499811857	16	500	0.75	Astral95_2_171_SoH
0.6352633601447365	13	500	0.95	Astral95_2_161_BeH
0.6352633601447365	13	500	0.85	Astral95_2_161_BeH
0.6352622056145293	20	600	0.70	Astral95_1_161_BeH
0.6352150446076534	13	700	0.65	Astral95_1_171_SoH
0.6351374390265344	17	800	0.70	Astral95_1_171_BeH
0.6351374390265344	17	800	0.65	Astral95_1_171_BeH
0.635128674023509	6	500	0.85	Astral95_2_171_SoH
0.635128674023509	6	500	0.90	Astral95_2_171_SoH
0.635128674023509	6	500	0.75	Astral95_2_171_SoH
0.6350839483825133	14	600	0.65	Astral95_2_171_BeH
0.6350839483825133	14	600	0.70	Astral95_2_171_BeH
0.6350839483825133	14	600	0.55	Astral95_2_171_BeH
0.6350253278894049	14	500	0.80	Astral95_2_171_BeH
0.6349954867319288	20	500	0.55	Astral95_2_171_BeH
0.6349447328735996	19	500	0.60	Astral95_2_171_SoH
0.6349447328735996	19	500	0.55	Astral95_2_171_SoH
0.6349208933937702	19	600	0.65	Astral95_1_161_SoH
0.6349183476616471	15	500	0.95	Astral95_2_161_BeH
0.6349183476616471	15	500	0.85	Astral95_2_161_BeH
0.6349183476616471	15	500	0.90	Astral95_2_161_BeH
0.6349086182993949	14	500	0.60	Astral95_2_171_SoH
0.6349086182993949	14	500	0.55	Astral95_2_171_SoH
0.634850718839575	17	700	0.65	Astral95_2_171_BeH
0.6347916365526317	15	400	0.75	Astral95_2_161_SoH
0.634741680653227	6	400	0.70	Astral95_2_161_BeH
0.6347144794944268	15	400	0.65	Astral95_2_161_SoH
0.634694295648756	10	500	0.55	Astral95_2_171_BeH
0.634694295648756	10	500	0.60	Astral95_2_171_BeH
0.6346719616159632	16	400	0.55	Astral95_2_161_BeH
0.6345122883540775	20	800	0.65	Astral95_1_171_SoH
0.6344967202151736	7	400	0.70	Astral95_2_161_BeH
0.6343268747289423	20	600	0.55	Astral95_2_171_SoH
0.6343249789917799	9	400	0.65	Astral95_2_161_BeH
0.6343068120204511	15	700	0.65	Astral95_1_171_SoH
0.6342921358594652	13	500	0.55	Astral95_2_171_SoH
0.6342921358594652	13	500	0.60	Astral95_2_171_SoH
0.6342325798525916	14	500	0.95	Astral95_2_161_BeH
0.6342325798525916	14	500	0.85	Astral95_2_161_BeH
0.6342325798525916	14	500	0.90	Astral95_2_161_BeH
0.6342325798525916	14	500	0.75	Astral95_2_161_BeH
0.6341849170446295	11	400	0.75	Astral95_2_171_BeH
0.6340347033209073	20	600	0.60	Astral95_2_171_BeH
0.633973321371929	18	600	0.55	Astral95_2_171_BeH
0.6339226096015836	19	800	0.70	Astral95_1_171_BeH
0.6338983038507283	5	400	0.80	Astral95_2_171_SoH
0.6338866945405626	5	500	0.90	Astral95_2_171_BeH
0.6338628034658006	20	400	0.75	Astral95_2_161_BeH
0.6338178106387189	15	400	0.55	Astral95_2_161_BeH
0.6337625355013493	14	600	0.60	Astral95_2_171_BeH
0.6337399602786541	10	400	0.75	Astral95_2_171_BeH
0.6336454503774009	3	500	0.55	Astral95_2_171_BeH
0.6336454503774009	3	500	0.60	Astral95_2_171_BeH
0.6336454503774009	3	500	0.65	Astral95_2_171_BeH
0.6336454503774009	3	500	0.70	Astral95_2_171_BeH
0.6336425594181366	16	500	0.65	Astral95_2_171_SoH
0.6335766712032912	11	400	0.60	Astral95_2_161_BeH
0.6335506280309744	2	500	0.70	Astral95_2_171_BeH
0.6334930819604883	14	700	0.70	Astral95_1_171_SoH
0.6334819943901244	16	400	0.70	Astral95_2_161_BeH
0.6333353724226635	19	600	0.55	Astral95_2_171_BeH
0.6332841804195313	18	500	0.65	Astral95_2_161_BeH
0.6332572896597894	20	600	0.65	Astral95_1_161_BeH
0.6332572896597894	20	600	0.60	Astral95_1_161_BeH
0.6332564912472189	5	400	0.60	Astral95_2_171_SoH
0.6330689521411512	12	500	0.65	Astral95_2_171_SoH
0.6330614438287566	20	700	0.85	Astral95_1_171_BeH
0.6330614438287566	20	700	0.90	Astral95_1_171_BeH
0.6330614438287566	20	700	0.95	Astral95_1_171_BeH
0.6330614438287566	20	700	0.75	Astral95_1_171_BeH
0.6330549071119377	19	500	0.65	Astral95_2_171_SoH
0.6330309289335473	14	700	0.65	Astral95_1_171_SoH
0.6330202144665584	19	500	0.60	Astral95_2_171_BeH
0.6329716734414923	20	600	0.65	Astral95_2_171_BeH
0.632966570880139	13	600	0.60	Astral95_2_171_BeH
0.632966570880139	13	600	0.65	Astral95_2_171_BeH
0.6329595366623086	1	400	0.55	Astral95_2_171_SoH
0.6329241384997337	6	400	0.90	Astral95_2_171_BeH
0.6329241384997337	6	400	0.75	Astral95_2_171_BeH
0.6328987339900723	14	400	0.65	Astral95_2_161_BeH
0.6328815017963406	6	400	0.85	Astral95_2_171_SoH
0.6328815017963406	6	400	0.90	Astral95_2_171_SoH
0.6328815017963406	6	400	0.70	Astral95_2_171_SoH
0.6328815017963406	6	400	0.75	Astral95_2_171_SoH
0.6328404950629477	13	400	0.65	Astral95_2_161_BeH
0.6327693001299186	20	600	0.80	Astral95_2_171_BeH
0.6327581392531052	12	600	0.65	Astral95_2_171_BeH
0.6326362938452434	17	700	0.60	Astral95_1_171_BeH
0.6325450039648399	16	500	0.85	Astral95_2_171_SoH
0.632424459659649	18	500	0.55	Astral95_2_171_BeH
0.6323997587105626	20	600	0.70	Astral95_1_161_SoH
0.6323922307321027	17	600	0.60	Astral95_2_171_BeH
0.6323922307321027	17	600	0.55	Astral95_2_171_BeH
0.6323594271868398	20	600	0.60	Astral95_2_171_SoH
0.6322843992333592	16	700	0.65	Astral95_1_171_SoH
0.632209972637029	3	400	0.75	Astral95_2_171_BeH
0.6321764741395496	19	400	0.75	Astral95_2_161_BeH
0.6320045040343518	10	400	0.60	Astral95_2_171_BeH
0.6318922898638545	6	400	0.95	Astral95_2_171_SoH
0.6318211053906146	20	700	0.80	Astral95_1_171_SoH
0.6318159660665523	5	500	0.85	Astral95_2_171_SoH
0.6318159660665523	5	500	0.75	Astral95_2_171_SoH
0.6317596012966298	4	400	0.70	Astral95_2_171_BeH
0.631717835012995	4	500	0.55	Astral95_2_171_BeH
0.6316674500827139	16	500	0.85	Astral95_2_161_BeH
0.6316674500827139	16	500	0.90	Astral95_2_161_BeH
0.6316558572729992	17	700	0.55	Astral95_1_171_BeH
0.6316327714473191	19	600	0.65	Astral95_2_171_BeH
0.631625340797116	5	500	0.55	Astral95_2_171_BeH
0.631625340797116	5	500	0.65	Astral95_2_171_BeH
0.631599994873501	15	700	0.70	Astral95_1_171_SoH
0.6315543798453844	4	500	0.80	Astral95_2_171_BeH
0.6314841958981168	18	400	0.65	Astral95_2_161_SoH
0.6314490983468857	4	500	0.75	Astral95_2_171_BeH
0.6314419892924001	6	400	0.65	Astral95_2_171_SoH
0.6313061602876244	7	400	0.80	Astral95_2_171_SoH
0.6312513004004353	13	500	0.85	Astral95_2_171_BeH
0.6312513004004353	13	500	0.90	Astral95_2_171_BeH
0.6311723288629096	6	400	0.55	Astral95_2_171_BeH
0.6311299395965007	16	400	0.60	Astral95_2_161_BeH
0.6311133684377057	18	800	0.70	Astral95_1_171_SoH
0.6311133684377057	18	800	0.65	Astral95_1_171_SoH
0.631083560277767	3	400	0.70	Astral95_2_171_BeH
0.6309665691250106	11	500	0.95	Astral95_2_171_BeH
0.6309665691250106	11	500	0.85	Astral95_2_171_BeH
0.6309665691250106	11	500	0.90	Astral95_2_171_BeH
0.6309665691250106	11	500	0.75	Astral95_2_171_BeH
0.6309283477197851	17	500	0.85	Astral95_2_161_BeH
0.6307725577959848	6	500	0.95	Astral95_2_171_BeH
0.6306441066243228	10	500	0.95	Astral95_2_171_BeH
0.6306441066243228	10	500	0.90	Astral95_2_171_BeH
0.6306311278153778	7	400	0.65	Astral95_2_161_BeH
0.6305812880356257	15	400	0.60	Astral95_2_161_BeH
0.6305812880356257	14	400	0.55	Astral95_2_161_BeH
0.6305812880356257	14	400	0.60	Astral95_2_161_BeH
0.630546563591995	11	500	0.80	Astral95_2_161_SoH
0.6305137268901988	6	500	0.95	Astral95_2_171_SoH
0.6304410614902859	11	500	0.55	Astral95_2_171_SoH
0.6303975220543028	16	400	0.70	Astral95_2_161_SoH
0.6303940018107431	2	500	0.60	Astral95_2_171_BeH
0.630345286746219	3	400	0.75	Astral95_2_171_SoH
0.6303302556446769	5	400	0.55	Astral95_2_171_SoH
0.6303251189303123	20	700	0.65	Astral95_1_171_BeH
0.63032412494697	10	500	0.75	Astral95_2_161_BeH
0.6301992789673768	11	400	0.75	Astral95_2_171_SoH
0.6301456683668606	16	500	0.55	Astral95_2_171_SoH
0.6301271227481061	20	700	0.80	Astral95_1_171_BeH
0.6300074427459111	14	500	0.80	Astral95_1_161_BeH
0.6299276271542746	5	500	0.90	Astral95_2_171_SoH
0.6299276226545523	7	400	0.65	Astral95_2_171_BeH
0.6298642539750094	5	400	0.65	Astral95_2_171_SoH
0.6298546362767112	5	400	0.55	Astral95_2_171_BeH
0.629828228866119	5	500	0.95	Astral95_2_171_BeH
0.6297545077886277	3	500	0.80	Astral95_2_171_BeH
0.6296891759988614	4	500	0.80	Astral95_2_171_SoH
0.6296012713074701	18	500	0.75	Astral95_2_171_SoH
0.6295237901283542	5	500	0.95	Astral95_2_171_SoH
0.6294305586833366	3	400	0.85	Astral95_2_171_BeH
0.6294305586833366	3	400	0.90	Astral95_2_171_BeH
0.6294305586833366	3	400	0.95	Astral95_2_171_BeH
0.6294304989162829	13	500	0.95	Astral95_2_161_SoH
0.6294047989800118	19	600	0.75	Astral95_2_171_BeH
0.6293595390931509	16	400	0.75	Astral95_2_161_BeH
0.6293056249278288	12	600	0.70	Astral95_2_161_SoH
0.6292691035948658	13	500	0.95	Astral95_2_171_BeH
0.6292489461489004	10	400	0.60	Astral95_2_161_BeH
0.6292489461489004	10	400	0.65	Astral95_2_161_BeH
0.6291137386417229	16	500	0.75	Astral95_2_161_SoH
0.629091170602039	10	400	0.70	Astral95_2_171_SoH
0.629053791714844	12	500	0.65	Astral95_2_161_BeH
0.6289830576129253	16	500	0.65	Astral95_2_161_BeH
0.6289680305312804	3	400	0.80	Astral95_2_171_BeH
0.6289199342816331	4	500	0.75	Astral95_2_171_SoH
0.6289199342816331	4	500	0.85	Astral95_2_171_SoH
0.6289199342816331	4	500	0.90	Astral95_2_171_SoH
0.6287113186305807	2	400	0.65	Astral95_2_171_BeH
0.6286852008128649	3	500	0.95	Astral95_2_171_SoH
0.6286487936221802	14	500	0.60	Astral95_2_161_BeH
0.6283981185290479	15	400	0.75	Astral95_2_161_BeH
0.6283981185290479	14	400	0.75	Astral95_2_161_BeH
0.6283955027782173	4	400	0.75	Astral95_2_171_BeH
0.6282272253801578	7	400	0.65	Astral95_2_171_SoH
0.6282205150388406	15	500	0.55	Astral95_2_171_BeH
0.6281752754956432	10	500	0.70	Astral95_2_171_BeH
0.6281751182185832	12	500	0.75	Astral95_2_161_SoH
0.6280895566725192	12	500	0.95	Astral95_2_171_BeH
0.6280895566725192	12	500	0.85	Astral95_2_171_BeH
0.6280895566725192	12	500	0.90	Astral95_2_171_BeH
0.6280895566725192	12	500	0.75	Astral95_2_171_BeH
0.6280427581374929	3	400	0.65	Astral95_2_171_SoH
0.6280406312220901	9	400	0.60	Astral95_2_161_BeH
0.6280089908167693	8	400	0.65	Astral95_2_161_BeH
0.627992643272277	5	500	0.85	Astral95_2_171_BeH
0.627992643272277	5	500	0.75	Astral95_2_171_BeH
0.627990846881347	20	500	0.85	Astral95_2_161_SoH
0.627990846881347	20	500	0.90	Astral95_2_161_SoH
0.627990846881347	20	500	0.95	Astral95_2_161_SoH
0.627990846881347	20	500	0.80	Astral95_2_161_SoH
0.6279754253517976	18	500	0.65	Astral95_2_171_BeH
0.6279479996808333	6	400	0.85	Astral95_2_161_SoH
0.6279479996808333	6	400	0.80	Astral95_2_161_SoH
0.6279472200444647	3	400	0.65	Astral95_2_171_BeH
0.6279005789341418	3	400	0.80	Astral95_2_171_SoH
0.6278964542626628	20	500	0.65	Astral95_2_171_BeH
0.6278800572689323	17	600	0.65	Astral95_2_171_BeH
0.6278541734737961	16	500	0.60	Astral95_2_171_BeH
0.6277895339701911	3	500	0.80	Astral95_2_171_SoH
0.6277351274262172	19	600	0.65	Astral95_1_161_BeH
0.6277351274262172	19	600	0.60	Astral95_1_161_BeH
0.6277232646264107	8	400	0.70	Astral95_2_161_SoH
0.6276926744499581	4	500	0.65	Astral95_2_171_BeH
0.6276122225414503	16	500	0.75	Astral95_2_161_BeH
0.6275808651692889	3	400	0.85	Astral95_2_171_SoH
0.6275808651692889	3	400	0.90	Astral95_2_171_SoH
0.6275808651692889	3	400	0.95	Astral95_2_171_SoH
0.6275424598540528	19	500	0.80	Astral95_2_171_BeH
0.6274963208794732	12	500	0.90	Astral95_2_161_SoH
0.6274963208794732	12	500	0.95	Astral95_2_161_SoH
0.6274963208794732	12	500	0.85	Astral95_2_161_SoH
0.6274740731583895	17	500	0.55	Astral95_2_171_BeH
0.6274089184855632	11	500	0.85	Astral95_2_161_SoH
0.6274089184855632	11	500	0.90	Astral95_2_161_SoH
0.6272803524306566	15	400	0.65	Astral95_2_161_BeH
0.627145485313744	20	500	0.70	Astral95_2_161_SoH
0.627145485313744	20	500	0.75	Astral95_2_161_SoH
0.6271078218271409	13	500	0.70	Astral95_2_171_SoH
0.627103119023646	5	400	0.85	Astral95_2_171_BeH
0.627103119023646	5	400	0.90	Astral95_2_171_BeH
0.627103119023646	5	400	0.95	Astral95_2_171_BeH
0.627103119023646	5	400	0.75	Astral95_2_171_BeH
0.6270764333365136	18	500	0.70	Astral95_2_161_BeH
0.6270643544253784	3	400	0.70	Astral95_2_171_SoH
0.6269493760616575	14	500	0.70	Astral95_2_161_BeH
0.6269315361685418	17	500	0.65	Astral95_2_161_BeH
0.6268895603051442	14	500	0.60	Astral95_2_171_BeH
0.6268731201785216	17	500	0.75	Astral95_2_161_BeH
0.6267557196337876	3	500	0.75	Astral95_2_171_BeH
0.6267557196337876	3	500	0.85	Astral95_2_171_BeH
0.6267557196337876	3	500	0.90	Astral95_2_171_BeH
0.6267447332543958	14	500	0.65	Astral95_1_161_SoH
0.6267424910554164	20	500	0.65	Astral95_2_161_SoH
0.6266712441028595	5	400	0.60	Astral95_2_171_BeH
0.6266594545690178	4	400	0.65	Astral95_2_171_BeH
0.6266454244471121	18	600	0.60	Astral95_2_171_BeH
0.626638476791602	7	400	0.90	Astral95_2_161_SoH
0.6265199848904376	3	500	0.95	Astral95_2_171_BeH
0.6264433323097286	2	500	0.75	Astral95_2_171_BeH
0.6264410370421443	4	400	0.80	Astral95_2_171_BeH
0.6264097392335339	8	400	0.80	Astral95_2_171_SoH
0.626379539547304	13	500	0.70	Astral95_2_161_BeH
0.6262865926848882	17	400	0.70	Astral95_2_161_SoH
0.6262716358056802	4	400	0.85	Astral95_2_171_BeH
0.6262716358056802	4	400	0.90	Astral95_2_171_BeH
0.6262716358056802	4	400	0.95	Astral95_2_171_BeH
0.6262666689083375	20	700	0.85	Astral95_1_171_SoH
0.6262666689083375	20	700	0.90	Astral95_1_171_SoH
0.6262666689083375	20	700	0.75	Astral95_1_171_SoH
0.626190790071169	20	500	0.65	Astral95_2_161_BeH
0.6260594211616524	11	400	0.70	Astral95_2_171_SoH
0.6260535608533	15	600	0.55	Astral95_2_171_BeH
0.6260111527758994	5	400	0.95	Astral95_2_171_SoH
0.6260111527758994	5	400	0.85	Astral95_2_171_SoH
0.6260111527758994	5	400	0.90	Astral95_2_171_SoH
0.6260111527758994	5	400	0.75	Astral95_2_171_SoH
0.6260041931147763	2	400	0.75	Astral95_2_171_BeH
0.6259392526836078	3	500	0.75	Astral95_2_171_SoH
0.6259392526836078	3	500	0.85	Astral95_2_171_SoH
0.6259392526836078	3	500	0.90	Astral95_2_171_SoH
0.6258774666740008	20	500	0.80	Astral95_2_171_BeH
0.6258434889939556	18	500	0.75	Astral95_2_161_SoH
0.6256966885693939	4	500	0.85	Astral95_2_171_BeH
0.6256966885693939	4	500	0.90	Astral95_2_171_BeH
0.6256792069444035	2	400	0.65	Astral95_2_171_SoH
0.6256065975815793	4	400	0.55	Astral95_2_171_SoH
0.6256050296186879	7	400	0.70	Astral95_2_161_SoH
0.6255572820605935	17	400	0.75	Astral95_2_161_BeH
0.6255084824459792	11	400	0.70	Astral95_2_171_BeH
0.625464484127089	1	400	0.80	Astral95_2_171_BeH
0.6254229585858128	17	400	0.65	Astral95_2_161_SoH
0.6253977500589848	4	400	0.75	Astral95_2_171_SoH
0.6253398802137714	8	400	0.75	Astral95_2_171_SoH
0.6253398802137714	8	400	0.85	Astral95_2_171_SoH
0.6253398802137714	8	400	0.90	Astral95_2_171_SoH
0.6253398802137714	8	400	0.95	Astral95_2_171_SoH
0.6252461294681302	13	400	0.70	Astral95_2_171_BeH
0.6252237896335395	13	500	0.85	Astral95_2_161_SoH
0.6252237896335395	13	500	0.90	Astral95_2_161_SoH
0.6252237896335395	13	500	0.75	Astral95_2_161_SoH
0.6251964170303695	5	400	0.70	Astral95_2_171_BeH
0.6251853916901398	9	400	0.70	Astral95_2_171_SoH
0.6251789204246085	17	500	0.90	Astral95_2_171_SoH
0.6251789204246085	17	500	0.95	Astral95_2_171_SoH
0.6251789204246085	17	500	0.85	Astral95_2_171_SoH
0.6251184103395555	18	500	0.70	Astral95_2_171_BeH
0.6251184103395555	17	500	0.75	Astral95_2_171_BeH
0.6251184103395555	18	500	0.75	Astral95_2_171_BeH
0.6250922986461738	17	500	0.75	Astral95_2_161_SoH
0.6250920413398502	13	500	0.70	Astral95_2_171_BeH
0.6250783362564604	4	500	0.95	Astral95_2_171_SoH
0.6250448296181034	16	500	0.75	Astral95_2_171_BeH
0.6248348599960716	7	600	0.95	Astral95_1_171_BeH
0.624802522873247	6	400	0.80	Astral95_2_171_SoH
0.624795528313094	1	500	0.95	Astral95_2_171_BeH
0.6247371418898132	2	400	0.85	Astral95_2_171_BeH
0.6247371418898132	2	400	0.90	Astral95_2_171_BeH
0.6247371418898132	2	400	0.95	Astral95_2_171_BeH
0.6247332786878779	7	400	0.95	Astral95_2_161_SoH
0.6247272529094783	16	400	0.75	Astral95_2_161_SoH
0.6247155712126777	6	600	0.95	Astral95_1_171_BeH
0.6247016466566837	18	400	0.75	Astral95_2_161_BeH
0.6245569411000422	8	400	0.70	Astral95_2_171_SoH
0.6245024527833951	17	400	0.65	Astral95_2_161_BeH
0.6244749758891873	8	400	0.90	Astral95_2_161_SoH
0.6244749758891873	8	400	0.80	Astral95_2_161_SoH
0.6244749758891873	8	400	0.85	Astral95_2_161_SoH
0.6244580676777989	17	400	0.85	Astral95_2_161_SoH
0.6244580676777989	17	400	0.80	Astral95_2_161_SoH
0.6244229073633211	8	400	0.75	Astral95_2_161_SoH
0.6244037713118792	6	400	0.70	Astral95_2_161_SoH
0.6243981412630637	5	400	0.85	Astral95_2_161_SoH
0.6243819973838137	9	400	0.75	Astral95_2_171_SoH
0.6243819973838137	9	400	0.85	Astral95_2_171_SoH
0.6243819973838137	9	400	0.90	Astral95_2_171_SoH
0.6243819973838137	9	400	0.95	Astral95_2_171_SoH
0.6243408366167834	6	400	0.90	Astral95_2_161_SoH
0.6243408366167834	6	400	0.95	Astral95_2_161_SoH
0.6242766609204323	18	500	0.90	Astral95_2_171_SoH
0.6242766609204323	18	500	0.95	Astral95_2_171_SoH
0.6242766609204323	18	500	0.85	Astral95_2_171_SoH
0.6242610361574629	5	400	0.70	Astral95_2_171_SoH
0.6242153415278568	16	400	0.95	Astral95_2_161_BeH
0.6242073403151901	15	500	0.95	Astral95_2_161_SoH
0.6242073403151901	15	500	0.80	Astral95_2_161_SoH
0.6242073403151901	15	500	0.85	Astral95_2_161_SoH
0.6242073403151901	15	500	0.90	Astral95_2_161_SoH
0.6242073403151901	14	500	0.95	Astral95_2_161_SoH
0.6242073403151901	14	500	0.85	Astral95_2_161_SoH
0.6242073403151901	14	500	0.90	Astral95_2_161_SoH
0.6241844085904302	2	400	0.75	Astral95_2_171_SoH
0.624170309049216	19	500	0.70	Astral95_2_171_BeH
0.624149607011147	7	400	0.70	Astral95_2_171_SoH
0.6241052651011041	4	400	0.80	Astral95_2_171_SoH
0.6240875305707887	8	400	0.55	Astral95_2_171_SoH
0.6240301029423798	8	400	0.80	Astral95_2_161_BeH
0.6239447558506869	12	400	0.80	Astral95_2_161_SoH
0.6239447558506869	12	400	0.70	Astral95_2_161_SoH
0.6238485841936895	15	500	0.80	Astral95_2_171_BeH
0.6237908909974463	11	400	0.70	Astral95_2_161_BeH
0.6237827047288063	19	400	0.55	Astral95_2_161_BeH
0.6237219176751985	15	500	0.85	Astral95_2_171_BeH
0.6236971466067961	11	400	0.95	Astral95_2_171_BeH
0.6236971466067961	11	400	0.85	Astral95_2_171_BeH
0.6236971466067961	11	400	0.90	Astral95_2_171_BeH
0.6236922739168327	12	500	0.85	Astral95_2_161_BeH
0.6236660681169166	6	400	0.60	Astral95_2_171_SoH
0.6235600244258707	11	400	0.55	Astral95_2_171_SoH
0.6235365288688779	11	700	0.95	Astral95_1_171_BeH
0.6235345690669828	18	400	0.55	Astral95_2_161_BeH
0.6235138399075238	15	500	0.75	Astral95_2_161_BeH
0.6234724525456671	9	400	0.80	Astral95_2_171_SoH
0.6234046761402445	7	400	0.60	Astral95_2_171_SoH
0.6233304397414225	10	400	0.70	Astral95_2_171_BeH
0.6233267217982087	17	500	0.80	Astral95_2_171_BeH
0.6233267217982087	17	500	0.70	Astral95_2_171_BeH
0.6233267217982087	18	500	0.80	Astral95_2_171_BeH
0.6232997021963078	10	500	0.95	Astral95_2_161_SoH
0.6232894578290604	4	400	0.85	Astral95_2_171_SoH
0.6232894578290604	4	400	0.90	Astral95_2_171_SoH
0.6232894578290604	4	400	0.95	Astral95_2_171_SoH
0.6232801798216588	10	400	0.80	Astral95_2_171_SoH
0.623231266333481	10	400	0.95	Astral95_2_171_BeH
0.6232056534877581	11	400	0.80	Astral95_2_161_SoH
0.6232056534877581	11	400	0.70	Astral95_2_161_SoH
0.6231999319833448	20	500	0.85	Astral95_2_161_BeH
0.6231999319833448	20	500	0.90	Astral95_2_161_BeH
0.6231999319833448	20	500	0.95	Astral95_2_161_BeH
0.6231991407566849	8	400	0.65	Astral95_2_171_BeH
0.6231933043625087	19	500	0.90	Astral95_2_171_SoH
0.6231933043625087	19	500	0.95	Astral95_2_171_SoH
0.6231933043625087	19	500	0.75	Astral95_2_171_SoH
0.6231933043625087	19	500	0.85	Astral95_2_171_SoH
0.6231788844019349	11	500	0.75	Astral95_2_161_SoH
0.6231776171644917	6	400	0.60	Astral95_2_171_BeH
0.623153798827986	11	400	0.85	Astral95_2_161_SoH
0.623153798827986	11	400	0.90	Astral95_2_161_SoH
0.6231092652420456	19	700	0.70	Astral95_1_171_BeH
0.6229526871234731	1	500	0.95	Astral95_2_171_SoH
0.6229249996076551	2	400	0.85	Astral95_2_171_SoH
0.6229249996076551	2	400	0.90	Astral95_2_171_SoH
0.6229249996076551	2	400	0.95	Astral95_2_171_SoH
0.6229072053816455	17	500	0.55	Astral95_2_171_SoH
0.6228611354336485	18	400	0.65	Astral95_2_161_BeH
0.6228577516517041	18	400	0.75	Astral95_2_161_SoH
0.6228577516517041	17	400	0.75	Astral95_2_161_SoH
0.6228577516517041	19	400	0.75	Astral95_2_161_SoH
0.6227884887027745	1	400	0.60	Astral95_2_171_SoH
0.6227584685280877	19	400	0.65	Astral95_2_161_BeH
0.6227173038308822	6	400	0.95	Astral95_2_161_BeH
0.6227173038308822	6	400	0.80	Astral95_2_161_BeH
0.6227173038308822	6	400	0.85	Astral95_2_161_BeH
0.6227173038308822	6	400	0.90	Astral95_2_161_BeH
0.6227173038308822	6	400	0.75	Astral95_2_161_BeH
0.6227125543091863	2	400	0.80	Astral95_2_171_BeH
0.622701710067415	12	400	0.80	Astral95_2_161_BeH
0.622701710067415	12	400	0.85	Astral95_2_161_BeH
0.622701710067415	12	400	0.90	Astral95_2_161_BeH
0.622701710067415	12	400	0.70	Astral95_2_161_BeH
0.6226919017711234	16	400	0.65	Astral95_2_161_BeH
0.6226458856143398	20	700	0.60	Astral95_1_171_BeH
0.6225701019259379	17	500	0.90	Astral95_2_171_BeH
0.6225701019259379	17	500	0.95	Astral95_2_171_BeH
0.6225701019259379	17	500	0.85	Astral95_2_171_BeH
0.6225577109994422	15	400	0.80	Astral95_2_161_SoH
0.6225577109994422	15	400	0.70	Astral95_2_161_SoH
0.6225558515887627	11	500	0.95	Astral95_2_161_SoH
0.6224915733671101	16	500	0.90	Astral95_2_171_BeH
0.6224915733671101	16	500	0.85	Astral95_2_171_BeH
0.6224531587070234	19	500	0.70	Astral95_2_161_SoH
0.6224531587070234	19	500	0.75	Astral95_2_161_SoH
0.6223160516902287	18	500	0.90	Astral95_2_171_BeH
0.6223160516902287	18	500	0.95	Astral95_2_171_BeH
0.6223160516902287	18	500	0.85	Astral95_2_171_BeH
0.6222994271486756	7	400	0.90	Astral95_2_161_BeH
0.6222994271486756	7	400	0.75	Astral95_2_161_BeH
0.6222994271486756	7	400	0.80	Astral95_2_161_BeH
0.6222994271486756	7	400	0.85	Astral95_2_161_BeH
0.6221562796146599	4	500	0.95	Astral95_2_171_BeH
0.6220786581177867	17	400	0.55	Astral95_2_161_BeH
0.6220451922621798	10	400	0.75	Astral95_2_171_SoH
0.6220451922621798	10	400	0.95	Astral95_2_171_SoH
0.6220451922621798	10	400	0.85	Astral95_2_171_SoH
0.6220451922621798	10	400	0.90	Astral95_2_171_SoH
0.6220385709306742	14	500	0.70	Astral95_2_171_BeH
0.6219609415783327	7	400	0.80	Astral95_2_161_SoH
0.6219609415783327	7	400	0.85	Astral95_2_161_SoH
0.621954020462798	16	500	0.90	Astral95_2_171_SoH
0.621954020462798	16	500	0.95	Astral95_2_171_SoH
0.6218619637385746	10	400	0.65	Astral95_2_171_SoH
0.6218316260353735	11	400	0.80	Astral95_2_171_SoH
0.6217719155757668	1	400	0.70	Astral95_2_171_BeH
0.6217377399369634	11	400	0.95	Astral95_2_171_SoH
0.6217377399369634	11	400	0.90	Astral95_2_171_SoH
0.6217322189280546	18	500	0.60	Astral95_2_171_BeH
0.6217142765133862	15	500	0.65	Astral95_2_171_SoH
0.6216907795919668	2	400	0.80	Astral95_2_171_SoH
0.6215008104503049	7	400	0.95	Astral95_2_161_BeH
0.6214942649016573	5	400	0.65	Astral95_2_171_BeH
0.621421985754505	12	500	0.70	Astral95_2_171_SoH
0.6213838541186691	2	500	0.90	Astral95_2_171_SoH
0.6213838541186691	2	500	0.95	Astral95_2_171_SoH
0.6213693933438101	19	500	0.75	Astral95_2_171_BeH
0.6213533466366268	15	400	0.95	Astral95_2_161_BeH
0.6213533466366268	15	400	0.80	Astral95_2_161_BeH
0.6213533466366268	15	400	0.85	Astral95_2_161_BeH
0.6213533466366268	15	400	0.90	Astral95_2_161_BeH
0.6212813211776362	5	400	0.80	Astral95_2_161_SoH
0.6212813211776362	5	400	0.90	Astral95_2_161_SoH
0.6212813211776362	5	400	0.95	Astral95_2_161_SoH
0.621270838471285	19	500	0.85	Astral95_2_171_BeH
0.621270838471285	19	500	0.90	Astral95_2_171_BeH
0.621270838471285	19	500	0.95	Astral95_2_171_BeH
0.6212591316377615	10	400	0.85	Astral95_2_171_BeH
0.6212591316377615	10	400	0.90	Astral95_2_171_BeH
0.6212501540184632	8	400	0.60	Astral95_2_171_SoH
0.621236811612398	9	400	0.70	Astral95_2_161_SoH
0.621236811612398	9	400	0.80	Astral95_2_161_SoH
0.621236811612398	9	400	0.85	Astral95_2_161_SoH
0.621236811612398	9	400	0.95	Astral95_2_161_SoH
0.6211499792007821	11	500	0.90	Astral95_2_161_BeH
0.6211458208438764	1	400	0.55	Astral95_2_171_BeH
0.6211331206149902	19	500	0.65	Astral95_2_171_BeH
0.6209671687225273	1	400	0.75	Astral95_2_171_BeH
0.6209487408435507	13	400	0.80	Astral95_2_161_SoH
0.6209487408435507	13	400	0.85	Astral95_2_161_SoH
0.6209487408435507	13	400	0.90	Astral95_2_161_SoH
0.6209487408435507	13	400	0.70	Astral95_2_161_SoH
0.6209487408435507	13	400	0.95	Astral95_2_161_SoH
0.6209288690002928	20	500	0.75	Astral95_2_171_SoH
0.6209288690002928	20	500	0.95	Astral95_2_171_SoH
0.6209288690002928	20	500	0.85	Astral95_2_171_SoH
0.6209288690002928	20	500	0.90	Astral95_2_171_SoH
0.6208704064871081	2	500	0.80	Astral95_2_171_SoH
0.6208494881121611	19	400	0.60	Astral95_2_161_BeH
0.6208383419112236	2	500	0.80	Astral95_2_171_BeH
0.6207998936702733	8	400	0.55	Astral95_2_171_BeH
0.6207700433694745	11	400	0.95	Astral95_2_161_BeH
0.6207700433694745	11	400	0.80	Astral95_2_161_BeH
0.6207700433694745	11	400	0.85	Astral95_2_161_BeH
0.6207700433694745	11	400	0.90	Astral95_2_161_BeH
0.6207655073441977	11	500	0.85	Astral95_2_161_BeH
0.6207599737230736	20	500	0.70	Astral95_2_161_BeH
0.6207381346988864	8	400	0.95	Astral95_2_161_SoH
0.6207043016189379	9	600	0.60	Astral95_1_171_BeH
0.6206364683688196	13	400	0.70	Astral95_2_161_BeH
0.6206364683688196	13	400	0.95	Astral95_2_161_BeH
0.6206364683688196	13	400	0.80	Astral95_2_161_BeH
0.6206364683688196	13	400	0.85	Astral95_2_161_BeH
0.6206364683688196	13	400	0.90	Astral95_2_161_BeH
0.6205556186792227	20	400	0.60	Astral95_2_161_BeH
0.6205247644221927	20	500	0.80	Astral95_2_161_BeH
0.6204417994651933	17	700	0.65	Astral95_1_171_BeH
0.6204386979830903	20	400	0.75	Astral95_2_161_SoH
0.6203980869454309	7	600	0.95	Astral95_1_171_SoH
0.6203709058186544	2	500	0.85	Astral95_2_171_BeH
0.6203709058186544	2	500	0.90	Astral95_2_171_BeH
0.6203709058186544	2	500	0.95	Astral95_2_171_BeH
0.6203054379631614	14	500	0.75	Astral95_1_161_SoH
0.6203054379631614	14	500	0.85	Astral95_1_161_SoH
0.6202902758688352	16	500	0.65	Astral95_2_171_BeH
0.6202656113013449	12	500	0.70	Astral95_2_171_BeH
0.6202128712319954	10	600	0.95	Astral95_1_171_BeH
0.6201593085790633	13	400	0.75	Astral95_2_161_SoH
0.6200429351408319	10	400	0.80	Astral95_2_161_SoH
0.6200429351408319	10	400	0.85	Astral95_2_161_SoH
0.6200429351408319	10	400	0.90	Astral95_2_161_SoH
0.6200429351408319	10	400	0.95	Astral95_2_161_SoH
0.6200040588799048	18	500	0.70	Astral95_2_171_SoH
0.6199518866889948	9	400	0.90	Astral95_2_161_SoH
0.6199417768701001	14	400	0.95	Astral95_2_161_SoH
0.6199417768701001	14	400	0.80	Astral95_2_161_SoH
0.6199417768701001	14	400	0.85	Astral95_2_161_SoH
0.6199417768701001	14	400	0.90	Astral95_2_161_SoH
0.6199417768701001	14	400	0.70	Astral95_2_161_SoH
0.6199417768701001	14	400	0.75	Astral95_2_161_SoH
0.6199404966434694	18	500	0.65	Astral95_2_171_SoH
0.6199403574267397	15	400	0.95	Astral95_2_161_SoH
0.6199403574267397	15	400	0.85	Astral95_2_161_SoH
0.6199403574267397	15	400	0.90	Astral95_2_161_SoH
0.6199068099962084	7	400	0.75	Astral95_2_161_SoH
0.6198147140160006	16	400	0.90	Astral95_2_161_BeH
0.6197655649321646	20	600	0.95	Astral95_2_171_BeH
0.6197294977185538	10	400	0.70	Astral95_2_161_BeH
0.6197294977185538	10	400	0.75	Astral95_2_161_BeH
0.6197294977185538	10	400	0.80	Astral95_2_161_BeH
0.6197294977185538	10	400	0.85	Astral95_2_161_BeH
0.6197294977185538	10	400	0.90	Astral95_2_161_BeH
0.6197294977185538	10	400	0.95	Astral95_2_161_BeH
0.6197050022743747	15	500	0.70	Astral95_1_161_SoH
0.6196817253193989	13	500	0.80	Astral95_1_161_SoH
0.6196694504315111	5	400	0.75	Astral95_2_161_BeH
0.6196694504315111	5	400	0.95	Astral95_2_161_BeH
0.6196694504315111	5	400	0.80	Astral95_2_161_BeH
0.6196694504315111	5	400	0.85	Astral95_2_161_BeH
0.6196694504315111	5	400	0.90	Astral95_2_161_BeH
0.6196673857495711	15	500	0.60	Astral95_2_171_BeH
0.6196116222392708	20	600	0.55	Astral95_2_171_BeH
0.619591732633937	20	700	0.65	Astral95_1_171_SoH
0.6195861273045468	1	400	0.80	Astral95_2_171_SoH
0.6195833862612201	11	400	0.60	Astral95_2_171_BeH
0.6195222772615449	20	500	0.85	Astral95_2_171_BeH
0.6195222772615449	20	500	0.90	Astral95_2_171_BeH
0.6195222772615449	20	500	0.95	Astral95_2_171_BeH
0.6194920732031248	6	400	0.75	Astral95_2_161_SoH
0.6194882874117351	4	400	0.95	Astral95_2_161_SoH
0.6194233810336763	3	400	0.60	Astral95_2_171_SoH
0.6192242033502333	17	500	0.65	Astral95_2_171_SoH
0.6192215468890694	14	500	0.80	Astral95_1_161_SoH
0.6191526178620601	11	400	0.80	Astral95_2_171_BeH
0.6190756116530718	18	400	0.85	Astral95_2_161_BeH
0.6190756116530718	18	400	0.90	Astral95_2_161_BeH
0.6190756116530718	18	400	0.80	Astral95_2_161_BeH
0.6190756116530718	17	400	0.95	Astral95_2_161_BeH
0.6190756116530718	17	400	0.85	Astral95_2_161_BeH
0.6190756116530718	17	400	0.90	Astral95_2_161_BeH
0.6190756116530718	17	400	0.70	Astral95_2_161_BeH
0.6190756116530718	17	400	0.80	Astral95_2_161_BeH
0.6190756116530718	19	400	0.85	Astral95_2_161_BeH
0.6190756116530718	19	400	0.90	Astral95_2_161_BeH
0.6190756116530718	19	400	0.95	Astral95_2_161_BeH
0.6190756116530718	18	400	0.95	Astral95_2_161_BeH
0.6190534580411811	8	400	0.85	Astral95_2_161_BeH
0.6190534580411811	8	400	0.90	Astral95_2_161_BeH
0.6190534580411811	8	400	0.95	Astral95_2_161_BeH
0.6190534580411811	8	400	0.70	Astral95_2_161_BeH
0.6190534580411811	8	400	0.75	Astral95_2_161_BeH
0.6190092557813581	10	400	0.80	Astral95_2_171_BeH
0.6189942167497395	20	700	0.70	Astral95_1_171_BeH
0.6189696897470324	20	500	0.70	Astral95_2_171_BeH
0.6189207023219814	19	500	0.80	Astral95_2_171_SoH
0.6189207023219814	19	500	0.70	Astral95_2_171_SoH
0.6188926285039947	12	600	0.95	Astral95_1_171_BeH
0.6188864915816059	12	400	0.65	Astral95_2_171_SoH
0.6188691611841485	15	400	0.70	Astral95_2_161_BeH
0.6188678344458926	13	500	0.85	Astral95_1_161_SoH
0.6188678344458926	13	500	0.90	Astral95_1_161_SoH
0.6188678344458926	13	500	0.75	Astral95_1_161_SoH
0.6187651995151975	13	500	0.75	Astral95_2_161_BeH
0.6187651995151975	13	500	0.90	Astral95_2_161_BeH
0.618723839309051	9	400	0.60	Astral95_2_171_SoH
0.6185774210012419	8	600	0.95	Astral95_1_171_BeH
0.6185413552394761	18	800	0.70	Astral95_1_171_BeH
0.6184398632009972	14	400	0.95	Astral95_2_161_BeH
0.6184398632009972	14	400	0.80	Astral95_2_161_BeH
0.6184398632009972	14	400	0.85	Astral95_2_161_BeH
0.6184398632009972	14	400	0.90	Astral95_2_161_BeH
0.6184398632009972	14	400	0.70	Astral95_2_161_BeH
0.6184285588928533	11	500	0.55	Astral95_2_171_BeH
0.618399509153811	20	500	0.75	Astral95_2_171_BeH
0.6183853657122185	17	500	0.60	Astral95_2_171_SoH
0.6183778518093401	12	500	0.60	Astral95_2_171_SoH
0.6183186821397476	20	500	0.70	Astral95_2_171_SoH
0.6182831057502052	9	400	0.70	Astral95_2_161_BeH
0.6182831057502052	9	400	0.75	Astral95_2_161_BeH
0.6182831057502052	9	400	0.80	Astral95_2_161_BeH
0.6182831057502052	9	400	0.85	Astral95_2_161_BeH
0.6182831057502052	9	400	0.90	Astral95_2_161_BeH
0.6182831057502052	9	400	0.95	Astral95_2_161_BeH
0.618228038684695	12	400	0.95	Astral95_2_171_BeH
0.6182046113662873	12	400	0.95	Astral95_2_161_SoH
0.6182046113662873	12	400	0.85	Astral95_2_161_SoH
0.6182046113662873	12	400	0.90	Astral95_2_161_SoH
0.6181302584803979	12	400	0.75	Astral95_2_171_BeH
0.618107155316254	14	500	0.65	Astral95_2_171_BeH
0.6178885002750085	0	400	0.55	Astral95_2_171_BeH
0.6178814830883507	1	400	0.85	Astral95_2_171_BeH
0.6178814830883507	1	400	0.90	Astral95_2_171_BeH
0.6178814830883507	1	400	0.95	Astral95_2_171_BeH
0.6177400829819297	15	500	0.70	Astral95_2_171_BeH
0.6177304555344197	13	600	0.95	Astral95_1_171_BeH
0.6176497759393297	12	500	0.90	Astral95_2_161_BeH
0.6176497759393297	12	500	0.75	Astral95_2_161_BeH
0.6176370089162008	10	400	0.70	Astral95_2_161_SoH
0.6175376236186091	16	500	0.70	Astral95_2_171_BeH
0.6173718516507841	6	600	0.95	Astral95_1_171_SoH
0.6173681596600546	20	500	0.60	Astral95_2_171_SoH
0.6172916115248338	14	600	0.95	Astral95_1_171_BeH
0.6172701691425198	9	400	0.55	Astral95_2_171_SoH
0.6172577970965749	9	400	0.65	Astral95_2_171_SoH
0.6172154406590331	18	500	0.80	Astral95_2_171_SoH
0.6172007254128026	9	600	0.75	Astral95_1_171_BeH
0.6172007254128026	9	600	0.85	Astral95_1_171_BeH
0.6172007254128026	9	600	0.90	Astral95_1_171_BeH
0.6172007254128026	9	600	0.95	Astral95_1_171_BeH
0.6171054824337565	20	400	0.85	Astral95_2_161_BeH
0.6171054824337565	20	400	0.90	Astral95_2_161_BeH
0.6171054824337565	20	400	0.95	Astral95_2_161_BeH
0.6171054824337565	20	400	0.70	Astral95_2_161_BeH
0.6171054824337565	20	400	0.80	Astral95_2_161_BeH
0.6170153791465146	9	500	0.55	Astral95_2_171_BeH
0.6166562669597654	20	500	0.80	Astral95_2_171_SoH
0.6166055199234952	15	600	0.95	Astral95_1_171_BeH
0.6165062484804088	1	400	0.60	Astral95_2_171_BeH
0.6163804405741286	0	400	0.80	Astral95_2_171_BeH
0.6163804405741286	0	400	0.80	Astral95_2_171_SoH
0.616283746411615	2	400	0.70	Astral95_2_171_SoH
0.6162259023818761	12	400	0.95	Astral95_2_161_BeH
0.6162259023818761	12	400	0.75	Astral95_2_161_BeH
0.616146974041709	8	700	0.80	Astral95_2_171_BeH
0.6161371542484716	11	500	0.75	Astral95_2_161_BeH
0.6161215614212023	11	400	0.65	Astral95_2_171_SoH
0.6161215614212023	11	400	0.60	Astral95_2_171_SoH
0.6159941761712218	0	400	0.70	Astral95_2_171_SoH
0.6159632671400034	9	400	0.60	Astral95_2_171_BeH
0.6159490351538298	11	400	0.95	Astral95_2_161_SoH
0.6159490351538298	11	400	0.75	Astral95_2_161_SoH
0.6159244472226075	1	400	0.75	Astral95_2_171_SoH
0.6159244472226075	1	400	0.85	Astral95_2_171_SoH
0.6159244472226075	1	400	0.90	Astral95_2_171_SoH
0.6159244472226075	1	400	0.95	Astral95_2_171_SoH
0.6158585431567324	4	400	0.65	Astral95_2_171_SoH
0.6157782805962193	12	400	0.75	Astral95_2_161_SoH
0.6156664584563174	5	500	0.55	Astral95_1_171_BeH
0.6156645164779947	16	500	0.95	Astral95_2_161_BeH
0.6156645164779947	16	500	0.80	Astral95_2_161_BeH
0.6156304612758439	16	400	0.80	Astral95_2_161_SoH
0.6156304612758439	16	400	0.85	Astral95_2_161_SoH
0.6156304612758439	16	400	0.90	Astral95_2_161_SoH
0.6156304612758439	16	400	0.95	Astral95_2_161_SoH
0.6155019751473113	11	400	0.55	Astral95_2_171_BeH
0.6154440516990239	20	500	0.55	Astral95_2_171_SoH
0.6154191531075054	19	400	0.70	Astral95_2_161_BeH
0.6154191531075054	19	400	0.80	Astral95_2_161_BeH
0.6153665772180641	10	600	0.75	Astral95_1_171_BeH
0.6153665772180641	10	600	0.85	Astral95_1_171_BeH
0.6153665772180641	10	600	0.90	Astral95_1_171_BeH
0.6153167447732713	13	500	0.65	Astral95_1_161_SoH
0.6152385150790816	18	400	0.60	Astral95_2_161_BeH
0.6152370655378824	15	500	0.75	Astral95_2_171_BeH
0.6150976639685616	0	400	0.90	Astral95_2_171_BeH
0.6150976639685616	0	400	0.90	Astral95_2_171_SoH
0.61494183861202	18	500	0.80	Astral95_2_161_BeH
0.61494183861202	18	500	0.85	Astral95_2_161_BeH
0.61494183861202	18	500	0.90	Astral95_2_161_BeH
0.61494183861202	18	500	0.75	Astral95_2_161_BeH
0.61494183861202	17	500	0.95	Astral95_2_161_BeH
0.61494183861202	17	500	0.90	Astral95_2_161_BeH
0.61494183861202	19	500	0.85	Astral95_2_161_BeH
0.61494183861202	19	500	0.90	Astral95_2_161_BeH
0.61494183861202	19	500	0.95	Astral95_2_161_BeH
0.61494183861202	19	500	0.80	Astral95_2_161_BeH
0.61494183861202	18	500	0.95	Astral95_2_161_BeH
0.6149077834098692	17	400	0.95	Astral95_2_161_SoH
0.6148935294261088	0	400	0.65	Astral95_2_171_BeH
0.614842842573751	9	600	0.90	Astral95_1_171_SoH
0.614842842573751	9	600	0.95	Astral95_1_171_SoH
0.6147876506016141	0	400	0.75	Astral95_2_171_BeH
0.6147592605554352	10	400	0.55	Astral95_2_171_SoH
0.614728895556453	16	500	0.55	Astral95_2_171_BeH
0.6146994487164642	18	400	0.65	Astral95_2_171_SoH
0.6146063193601834	8	400	0.60	Astral95_2_171_BeH
0.6145697157305943	13	500	0.70	Astral95_1_161_SoH
0.6145589146339956	19	600	0.60	Astral95_2_171_BeH
0.6145497380485309	14	500	0.65	Astral95_2_171_SoH
0.6144779431275277	20	600	0.95	Astral95_1_161_BeH
0.6144513854512826	7	600	0.65	Astral95_1_161_SoH
0.6144234700252288	18	400	0.70	Astral95_2_161_BeH
0.6143219527797094	16	500	0.70	Astral95_2_161_BeH
0.6142917910374005	11	400	0.75	Astral95_2_161_BeH
0.6142758558498028	12	400	0.55	Astral95_2_171_SoH
0.614139880091876	8	600	0.95	Astral95_1_171_SoH
0.6140493038596312	20	500	0.65	Astral95_2_171_SoH
0.6140269713466612	9	400	0.65	Astral95_2_171_BeH
0.6139816260785007	15	500	0.75	Astral95_1_161_SoH
0.6139816260785007	15	500	0.80	Astral95_1_161_SoH
0.6138984464102708	11	600	0.85	Astral95_1_171_BeH
0.6138984464102708	11	600	0.90	Astral95_1_171_BeH
0.6138984464102708	11	600	0.95	Astral95_1_171_BeH
0.6138984464102708	11	600	0.75	Astral95_1_171_BeH
0.6137980230277005	16	500	0.60	Astral95_2_171_SoH
0.6137744376092328	17	400	0.60	Astral95_2_161_BeH
0.6136310506746294	9	400	0.55	Astral95_2_171_BeH
0.6134059185867005	10	400	0.55	Astral95_2_171_BeH
0.6134059185867005	10	400	0.65	Astral95_2_171_BeH
0.6133385367742443	9	400	0.75	Astral95_2_161_SoH
0.6132646644881206	11	500	0.95	Astral95_2_161_BeH
0.6132273905452655	15	500	0.70	Astral95_1_161_BeH
0.6131936578384608	0	400	0.60	Astral95_2_171_BeH
0.6131911398489965	14	500	0.75	Astral95_1_161_BeH
0.6131557020222296	11	400	0.65	Astral95_2_171_BeH
0.6131143081121869	14	500	0.75	Astral95_2_171_BeH
0.6130726721631805	12	400	0.70	Astral95_2_171_SoH
0.6130193390300653	18	500	0.70	Astral95_2_161_SoH
0.6130050182339485	0	400	0.85	Astral95_2_171_BeH
0.6130050182339485	0	400	0.95	Astral95_2_171_BeH
0.6130050182339485	0	400	0.75	Astral95_2_171_SoH
0.6130050182339485	0	400	0.85	Astral95_2_171_SoH
0.6130050182339485	0	400	0.95	Astral95_2_171_SoH
0.6130000876466845	12	500	0.55	Astral95_2_171_SoH
0.6129091036631221	15	500	0.90	Astral95_2_171_BeH
0.6129091036631221	15	500	0.95	Astral95_2_171_BeH
0.6128701131088221	10	500	0.95	Astral95_2_161_BeH
0.6128637398872139	0	400	0.60	Astral95_2_171_SoH
0.612797548698192	10	400	0.75	Astral95_2_161_SoH
0.6127958275442847	16	500	0.70	Astral95_2_161_SoH
0.6127958275442847	16	500	0.80	Astral95_2_161_SoH
0.6127958275442847	16	500	0.95	Astral95_2_161_SoH
0.6127958275442847	16	500	0.85	Astral95_2_161_SoH
0.6127958275442847	16	500	0.90	Astral95_2_161_SoH
0.612738081450024	15	600	0.65	Astral95_1_171_SoH
0.6126063935722462	17	500	0.60	Astral95_2_171_BeH
0.6126063935722462	17	500	0.65	Astral95_2_171_BeH
0.6125608134579212	10	400	0.60	Astral95_2_171_SoH
0.6124865825687826	4	400	0.70	Astral95_2_171_SoH
0.6124387463332701	15	900	0.80	Astral95_2_171_SoH
0.6124380799749707	12	500	0.55	Astral95_2_171_BeH
0.6123880252826427	9	600	0.65	Astral95_1_171_BeH
0.6122682921463498	6	300	0.65	Astral95_2_161_SoH
0.6122157672598899	4	400	0.55	Astral95_2_171_BeH
0.6121354440514392	8	300	0.55	Astral95_2_161_BeH
0.6120908838192778	8	400	0.65	Astral95_2_171_SoH
0.6120510519997365	16	600	0.65	Astral95_1_171_SoH
0.6118861066570536	13	400	0.80	Astral95_2_171_SoH
0.6118861066570536	13	400	0.70	Astral95_2_171_SoH
0.6118215015854628	19	500	0.70	Astral95_2_161_BeH
0.6117723863404653	13	500	0.75	Astral95_2_171_BeH
0.6117336297915817	12	600	0.95	Astral95_1_171_SoH
0.6116916420436116	19	500	0.90	Astral95_2_161_SoH
0.6116916420436116	19	500	0.95	Astral95_2_161_SoH
0.6116282019082867	16	500	0.95	Astral95_2_171_BeH
0.6116067181706198	14	400	0.75	Astral95_2_171_SoH
0.6116067181706198	14	400	0.80	Astral95_2_171_SoH
0.6116067181706198	14	400	0.70	Astral95_2_171_SoH
0.6115478428539752	15	400	0.75	Astral95_2_171_SoH
0.6114437251275726	6	300	0.65	Astral95_2_161_BeH
0.6114437251275726	6	300	0.60	Astral95_2_161_BeH
0.6114334845689108	5	500	0.60	Astral95_1_171_BeH
0.6111878827598529	15	600	0.80	Astral95_1_171_SoH
0.6111756661854516	6	300	0.55	Astral95_2_161_SoH
0.6110989481605682	17	500	0.80	Astral95_2_161_BeH
0.6110503723078795	17	600	0.80	Astral95_1_171_SoH
0.6110261144847237	7	300	0.65	Astral95_2_161_SoH
0.6109501802667635	0	400	0.55	Astral95_2_171_SoH
0.6109501802667635	0	400	0.65	Astral95_2_171_SoH
0.6109106977242215	15	500	0.85	Astral95_1_161_SoH
0.6109063424995986	16	600	0.55	Astral95_1_171_BeH
0.610876096853842	6	500	0.60	Astral95_1_171_BeH
0.6107863462374267	14	500	0.90	Astral95_2_171_BeH
0.6107863462374267	14	500	0.95	Astral95_2_171_BeH
0.6107863462374267	14	500	0.85	Astral95_2_171_BeH
0.610700018764896	13	600	0.80	Astral95_1_171_SoH
0.6106657006779166	9	300	0.65	Astral95_2_161_SoH
0.6106612928696	13	600	0.85	Astral95_1_171_BeH
0.6106612928696	13	600	0.90	Astral95_1_171_BeH
0.6106612928696	13	600	0.75	Astral95_1_171_BeH
0.6106400469667246	5	600	0.75	Astral95_1_161_SoH
0.6106018425816278	16	600	0.80	Astral95_1_171_SoH
0.610598117687953	11	400	0.85	Astral95_2_171_SoH
0.6105875635255713	18	400	0.75	Astral95_2_171_BeH
0.6105617912105823	11	600	0.80	Astral95_1_171_SoH
0.610539901164866	13	800	0.70	Astral95_2_171_BeH
0.6105320509535506	14	600	0.80	Astral95_1_171_SoH
0.6104844274306364	20	500	0.60	Astral95_2_171_BeH
0.6104205693767394	14	500	0.70	Astral95_1_161_BeH
0.6103929193359388	12	800	0.75	Astral95_2_171_SoH
0.6103888341019538	15	500	0.85	Astral95_1_161_BeH
0.6103888341019538	15	500	0.90	Astral95_1_161_BeH
0.6103888341019538	15	500	0.75	Astral95_1_161_BeH
0.6103775873947677	19	600	0.70	Astral95_1_171_BeH
0.6103764401507236	6	500	0.60	Astral95_1_171_SoH
0.6101808610751833	11	800	0.70	Astral95_2_171_SoH
0.610039014133401	13	500	0.75	Astral95_1_161_BeH
0.6100345998251714	9	600	0.80	Astral95_1_171_BeH
0.6099981199870838	20	400	0.65	Astral95_2_161_BeH
0.609961950374311	8	700	0.80	Astral95_2_171_SoH
0.609924261626297	18	600	0.80	Astral95_1_171_SoH
0.6097825786529532	14	600	0.85	Astral95_1_171_BeH
0.6097825786529532	14	600	0.90	Astral95_1_171_BeH
0.6097825786529532	14	600	0.75	Astral95_1_171_BeH
0.6096792652666361	5	300	0.60	Astral95_2_161_BeH
[truncated: 12,601 more rows]
